# Supplementary material for: Plot-level rapid screening for photosynthetic parameters using proximal hyperspectral imaging
Source: J Exp Bot. 2020 Feb 24;71(7):2312–28. doi: 10.1093/jxb/eraa068 (PMC7134947; doi:10.1093/jxb/eraa068)
Supplement: eraa068_suppl_Supplementary_Dataset_S1 [file eraa068_suppl_supplementary_dataset_s1.xlsx]

## Sheet: Sheet1
Vcmax model spectrum							J1800 model spectrum							Carbon and Nitrogen model spectrum							Chlorophyll model spectrum							Pmax and фCO2 model spectrum
wavelength (nm)	mean	min	max	95% low CI	95% high CI		wavelength (nm)	mean	min	max	95% low CI	95% high CI		wavelength (nm)	mean	min	max	95% low CI	95% high CI		wavelength (nm)	mean	min	max	95% low CI	95% high CI		wavelength (nm)	mean	min	max	95% low CI	95% high CI
392.543	97.3199	62.039	143.388	91.3335	103.306		392.543	95.6273	62.039	143.388	89.945	101.31		392.543	97.6513	62.039	143.388	91.7418	103.561		392.543	97.9501	62.039	143.388	91.9154	103.985		392.543	126.153	98.1156	164.474	120.869	131.436
394.596	86.8102	54.4129	128.881	81.6298	91.9906		394.596	85.1767	54.4129	128.881	80.2821	90.0712		394.596	87.2067	54.4129	128.881	82.104	92.3094		394.596	87.4936	54.4129	128.881	82.2887	92.6986		394.596	110.104	85.6228	141.304	105.734	114.473
396.649	77.5324	47.7926	115.958	73.0252	82.0395		396.649	75.9491	47.7926	115.958	71.7125	80.1857		396.649	77.9814	47.7926	115.958	73.5572	82.4057		396.649	78.2566	47.7926	115.958	73.7496	82.7636		396.649	95.9587	74.6417	120.852	92.3742	99.5431
398.701	69.4863	42.1781	104.62	65.5197	73.4528		398.701	67.9445	42.1781	104.62	64.2346	71.6545		398.701	69.9756	42.1781	104.62	66.1003	73.8509		398.701	70.2391	42.1781	104.62	66.2968	74.1814		398.701	83.7174	65.1722	103.119	80.7832	86.6517
400.754	62.672	37.5693	94.8674	59.1184	66.2255		400.754	61.1631	37.5693	94.8674	57.852	64.4741		400.754	63.1892	37.5693	94.8674	59.7364	66.6419		400.754	63.4411	37.5693	94.8674	59.9333	66.949		400.754	73.3801	57.2142	88.104	70.9565	75.8037
402.807	57.0895	33.9663	86.6992	53.8341	60.3449		402.807	55.6046	33.9663	74.4682	52.5759	58.6333		402.807	57.6222	33.9663	86.6992	54.4759	60.7685		402.807	57.8626	33.9663	86.6992	54.6691	61.0561		402.807	64.9467	50.7678	75.8081	62.894	66.9993
404.86	53.0697	31.7695	80.5374	50.0119	56.1275		404.86	51.5613	31.7695	68.8272	48.723	54.3996		404.86	53.5974	31.7695	80.5374	50.6507	56.5441		404.86	53.824	31.7695	80.5374	50.8335	56.8145		404.86	59.0606	46.424	67.0804	57.2451	60.876
406.913	50.2157	30.4459	75.8928	47.2878	53.1436		406.913	48.6954	30.4459	64.8046	45.9718	51.419		406.913	50.7292	30.4459	75.8928	47.9102	53.5482		406.913	50.9434	30.4459	75.8928	48.0818	53.805		406.913	54.9045	42.7393	62.8925	53.2306	56.5784
408.965	48.3551	29.8306	72.5244	45.5161	51.1941		408.965	46.845	29.8306	62.1683	44.1856	49.5045		408.965	48.8481	29.8306	72.5244	46.1128	51.5834		408.965	49.0518	29.8306	72.5244	46.274	51.8297		408.965	52.1818	40.3013	60.2359	50.5899	53.7738
411.018	47.2896	29.6471	70.1582	44.5183	50.061		411.018	45.8167	29.6471	60.6419	43.1911	48.4423		411.018	47.7582	29.6471	70.1582	45.0836	50.4328		411.018	47.9532	29.6471	70.1582	45.2359	50.6705		411.018	50.5891	38.903	58.6078	49.0469	52.1314
413.071	46.8351	29.4058	68.5435	44.1209	49.5492		413.071	45.4249	29.4058	59.9577	42.8158	48.034		413.071	47.2771	29.4058	68.5435	44.6522	49.9019		413.071	47.4645	29.4058	68.5435	44.7966	50.1324		413.071	49.8562	38.2724	57.7588	48.3457	51.3667
415.124	46.8316	29.4814	67.4636	44.1684	49.4947		415.124	45.5053	29.4814	59.8774	42.9015	48.1091		415.124	47.246	29.4814	67.4636	44.6646	49.8275		415.124	47.4265	29.4814	67.4636	44.8017	50.0513		415.124	49.7497	38.1832	57.4831	48.2588	51.2406
417.177	47.2269	29.8254	66.857	44.6085	49.8453		417.177	45.9976	29.8254	60.3193	43.3911	48.6041		417.177	47.6127	29.8254	66.857	45.0685	50.1569		417.177	47.7863	29.8254	66.857	45.1983	50.3744		417.177	50.2126	38.5898	57.7956	48.7296	51.6957
419.229	47.8988	30.3255	66.6165	45.3178	50.4797		419.229	46.7738	30.3255	61.0795	44.1598	49.3879		419.229	48.2561	30.3255	66.6165	45.7422	50.7699		419.229	48.4225	30.3255	66.6165	45.864	50.9809		419.229	51.0498	39.3044	58.8409	49.564	52.5356
421.282	48.6697	30.9004	66.5094	46.1219	51.2175		421.282	47.652	30.9004	61.8954	45.0302	50.2738		421.282	48.9991	30.9004	66.5094	46.5118	51.4863		421.282	49.1582	30.9004	66.5094	46.6254	51.6909		421.282	51.9772	40.0696	59.916	50.4793	53.4751
423.335	49.5568	31.5294	66.5939	47.0364	52.0772		423.335	48.6411	31.5294	62.7558	46.011	51.2712		423.335	49.8554	31.5294	66.5939	47.3889	52.3219		423.335	50.0064	31.5294	66.5939	47.4931	52.5196		423.335	53.0577	41.0194	61.1493	51.5457	54.5698
425.388	50.5468	32.22	66.8329	48.0495	53.044		425.388	49.7297	32.22	63.6913	47.0917	52.3677		425.388	50.8124	32.22	66.8329	48.3626	53.2623		425.388	50.9562	32.22	66.8329	48.4586	53.4539		425.388	54.2186	42.0604	62.4123	52.6901	55.7472
427.441	51.6003	32.9246	67.219	49.122	54.0785		427.441	50.8756	32.9246	64.6472	48.2309	53.5203		427.441	51.8301	32.9246	67.219	49.3931	54.2671		427.441	51.9669	32.9246	67.219	49.4811	54.4528		427.441	55.4396	43.1852	63.7205	53.8948	56.9845
429.493	52.664	33.6143	67.6812	50.1996	55.1284		429.493	52.0264	33.6143	65.5834	49.3748	54.6779		429.493	52.8566	33.6143	67.6812	50.4283	55.2849		429.493	52.987	33.6143	67.6812	50.5088	55.4652		429.493	56.6424	44.3107	64.993	55.0812	58.2035
431.546	53.7151	34.2782	68.3876	51.2578	56.1725		431.546	53.1579	34.2782	66.4895	50.4969	55.819		431.546	53.8702	34.2782	68.3876	51.4449	56.2955		431.546	53.9948	34.2782	68.3876	51.5185	56.4711		431.546	57.8047	45.4057	66.218	56.226	59.3833
433.599	54.7635	34.9318	69.2559	52.3038	57.2233		433.599	54.2783	34.9318	67.4456	51.6019	56.9546		433.599	54.8819	34.9318	69.2559	52.4515	57.3124		433.599	55.0014	34.9318	69.2559	52.5189	57.484		433.599	58.9385	46.476	67.4348	57.3404	60.5367
435.652	55.8413	35.5986	70.2466	53.3669	58.3156		435.652	55.4193	35.5986	68.7411	52.7181	58.1205		435.652	55.9253	35.5986	70.2466	53.479	58.3716		435.652	56.041	35.5986	70.2466	53.5414	58.5406		435.652	60.0647	47.5266	68.658	58.4439	61.6854
437.705	56.9683	36.2915	71.4051	54.4672	59.4694		437.705	56.5993	36.2915	70.1204	53.8637	59.335		437.705	57.0214	36.2915	71.4051	54.5482	59.4945		437.705	57.135	36.2915	71.4051	54.6074	59.6626		437.705	61.2059	48.5689	69.9092	59.5579	62.854
439.757	58.1469	37.0081	72.725	55.6094	60.6844		439.757	57.8171	37.0081	71.5988	55.0403	60.5939		439.757	58.1724	37.0081	72.725	55.6637	60.6811		439.757	58.2848	37.0081	72.725	55.7204	60.8492		439.757	62.391	49.6351	71.2165	60.711	64.071
441.81	59.3704	37.7462	74.1656	56.7895	61.9513		441.81	59.064	37.7462	73.246	56.2414	61.8865		441.81	59.3708	37.7462	74.1656	56.8204	61.9211		441.81	59.4825	37.7462	74.1656	56.8751	62.09		441.81	63.6151	50.7243	72.5563	61.9002	65.3301
443.863	60.6349	38.5008	75.7055	58.0044	63.2654		443.863	60.3375	38.5008	74.935	57.4641	63.2108		443.863	60.6114	38.5008	75.7055	58.014	63.2089		443.863	60.7238	38.5008	75.7055	58.068	63.3797		443.863	64.8494	51.8074	73.8954	63.0978	66.6011
445.916	61.9202	39.2455	77.3071	59.2353	64.6052		445.916	61.6199	39.2455	76.6428	58.6916	64.5483		445.916	61.8739	39.2455	77.3071	59.2252	64.5226		445.916	61.9882	39.2455	77.3071	59.2799	64.6964		445.916	66.0725	52.8656	75.2095	64.2826	67.8624
447.969	63.1939	39.9582	78.9153	60.4519	65.9359		447.969	62.8815	39.9582	78.3163	59.896	65.867		447.969	63.1259	39.9582	78.9153	60.4239	65.8278		447.969	63.2429	39.9582	78.9153	60.4803	66.0055		447.969	67.2624	53.8859	76.4893	65.4333	69.0914
450.021	64.4307	40.6197	80.4871	61.6303	67.2311		450.021	64.1003	40.6197	79.9204	61.0567	67.1438		450.021	64.3421	40.6197	80.4871	61.5862	67.098		450.021	64.4623	40.6197	80.4871	61.6446	67.28		450.021	68.405	54.8588	77.7165	66.537	70.2729
452.074	65.6092	41.2263	81.9911	62.751	68.4674		452.074	65.2583	41.2263	81.432	62.1575	68.3591		452.074	65.5012	41.2263	81.9911	62.6922	68.3103		452.074	65.625	41.2263	81.9911	62.7532	68.4968		452.074	69.4809	55.7663	79.0732	67.5746	71.3871
454.127	66.7018	41.7771	83.386	63.7885	69.6151		454.127	66.331	41.7771	82.8238	63.1759	69.486		454.127	66.5756	41.7771	83.386	63.7163	69.435		454.127	66.703	41.7771	83.386	63.78	69.626		454.127	70.4689	56.5944	80.4916	68.5266	72.4113
456.18	67.6923	42.2727	84.6555	64.728	70.6566		456.18	67.3057	42.2727	84.0844	64.1006	70.5108		456.18	67.5495	42.2727	84.6555	64.6437	70.4554		456.18	67.6806	42.2727	84.6555	64.7103	70.6508		456.18	71.3511	57.3256	81.7798	69.3752	73.327
458.233	68.5591	42.7041	85.7695	65.5498	71.5684		458.233	68.1627	42.7041	85.1831	64.914	71.4115		458.233	68.4014	42.7041	85.7695	65.4546	71.3483		458.233	68.536	42.7041	85.7695	65.5242	71.5479		458.233	72.1167	57.9533	82.9238	70.1101	74.1234
460.285	69.2953	43.072	86.7087	66.2481	72.3424		460.285	68.896	43.072	86.1106	65.6111	72.1808		460.285	69.1245	43.072	86.7087	66.1434	72.1057		460.285	69.2621	43.072	86.7087	66.2153	72.3088		460.285	72.7749	58.4924	83.92	70.7409	74.8088
462.338	69.9133	43.3889	87.4823	66.8351	72.9915		462.338	69.5175	43.3889	86.8968	66.2035	72.8316		462.338	69.7311	43.3889	87.4823	66.7217	72.7406		462.338	69.871	43.3889	87.4823	66.7955	72.9464		462.338	73.3367	58.95	84.7875	71.2785	75.3948
464.391	70.4425	43.6663	88.1269	67.3382	73.5468		464.391	70.0551	43.6663	87.578	66.7165	73.3938		464.391	70.2502	43.6663	88.1269	67.2169	73.2835		464.391	70.3918	43.6663	88.1269	67.2921	73.4915		464.391	73.8322	59.3537	85.5624	71.752	75.9124
466.444	70.9117	43.918	88.6773	67.7846	74.0388		466.444	70.5348	43.918	88.1873	67.1744	73.8952		466.444	70.7106	43.918	88.6773	67.6563	73.7648		466.444	70.8533	43.918	88.6773	67.7322	73.9743		466.444	74.2939	59.7351	86.2708	72.1935	76.3943
468.497	71.3686	44.1693	89.2007	68.2191	74.518		468.497	71.0014	44.1693	88.7855	67.6189	74.3838		468.497	71.1596	44.1693	89.2007	68.0847	74.2344		468.497	71.3032	44.1693	89.2007	68.161	74.4453		468.497	74.7582	60.1224	86.9657	72.6383	76.8782
470.549	71.8575	44.4405	89.7661	68.6835	75.0315		470.549	71.4976	44.4405	89.4268	68.09	74.9051		470.549	71.6415	44.4405	89.7661	68.5438	74.7392		470.549	71.7864	44.4405	89.7661	68.6209	74.9518		470.549	75.249	60.5294	87.692	73.1096	77.3884
472.602	72.3876	44.7359	90.4065	69.186	75.5891		472.602	72.0309	44.7359	90.1214	68.595	75.4669		472.602	72.1656	44.7359	90.4065	69.0423	75.289		472.602	72.3127	44.7359	90.4065	69.1212	75.5042		472.602	75.7538	60.9427	88.446	73.5951	77.9125
474.655	72.9319	45.0366	91.0966	69.7011	76.1626		474.655	72.5733	45.0366	90.8288	69.1076	76.039		474.655	72.705	45.0366	91.0966	69.5543	75.8557		474.655	72.8552	45.0366	91.0966	69.6361	76.0742		474.655	76.2437	61.3418	89.1851	74.0665	78.421
476.708	73.44	45.3027	91.7772	70.1805	76.6995		476.708	73.074	45.3027	91.4777	69.5798	76.5682		476.708	73.209	45.3027	91.7772	70.0315	76.3866		476.708	73.3627	45.3027	91.7772	70.1166	76.6089		476.708	76.6728	61.688	89.8589	74.4783	78.8673
478.761	73.8478	45.489	92.363	70.5625	77.1331		478.761	73.4694	45.489	91.9886	69.9511	76.9877		478.761	73.6133	45.489	92.363	70.4119	76.8148		478.761	73.7706	45.489	92.363	70.5005	77.0407		478.761	76.9854	61.9328	90.4023	74.7759	79.1948
480.813	74.1079	45.5681	92.7807	70.8021	77.4137		480.813	73.7122	45.5681	92.309	70.1764	77.248		480.813	73.8699	45.5681	92.7807	70.6498	77.09		480.813	74.0301	45.5681	92.7807	70.7414	77.3189		480.813	77.1511	62.0526	90.7668	74.9298	79.3725
482.866	74.2064	45.5315	92.9963	70.8863	77.5265		482.866	73.7879	45.5315	92.4262	70.2421	77.3336		482.866	73.9635	45.5315	92.9963	70.7309	77.1961		482.866	74.1257	45.5315	92.9963	70.8245	77.427		482.866	77.1755	62.051	90.9646	74.9443	79.4066
484.919	74.1765	45.4008	93.0302	70.8472	77.5059		484.919	73.7285	45.4008	92.3818	70.1791	77.2779		484.919	73.9264	45.4008	93.0302	70.6868	77.1659		484.919	74.089	45.4008	93.0302	70.7806	77.3974		484.919	77.1131	61.9769	91.0627	74.8729	79.3533
486.972	74.1026	45.2414	92.9723	70.766	77.4391		486.972	73.6177	45.2414	92.2863	70.0672	77.1681		486.972	73.8417	45.2414	92.9723	70.5981	77.0854		486.972	74.0037	45.2414	92.9723	70.6909	77.3164		486.972	77.0471	61.8995	91.1761	74.7966	79.2976
489.025	74.118	45.1461	92.9869	70.7708	77.4651		489.025	73.5887	45.1461	92.3061	70.0336	77.1438		489.025	73.8421	45.1461	92.9869	70.5923	77.0919		489.025	74.0032	45.1461	92.9869	70.6839	77.3224		489.025	77.0941	61.9095	91.4801	74.8285	79.3596
491.077	74.3554	45.2018	93.2432	70.9891	77.7217		491.077	73.7732	45.2018	92.5824	70.2047	77.3417		491.077	74.0598	45.2018	93.2432	70.7973	77.3224		491.077	74.2209	45.2018	93.2432	70.8885	77.5532		491.077	77.3693	62.1037	92.1374	75.081	79.6575
493.13	74.9076	45.469	93.8689	71.51	78.3052		493.13	74.2612	45.469	93.1996	70.6675	77.855		493.13	74.5874	45.469	93.8689	71.3025	77.8722		493.13	74.7498	45.469	93.8689	71.3947	78.105		493.13	77.9548	62.5569	93.2536	75.6336	80.2761
495.183	75.8369	45.9802	94.9393	72.3927	79.2811		495.183	75.1113	45.9802	94.2009	71.4777	78.7449		495.183	75.4861	45.9802	94.9393	72.1669	78.8054		495.183	75.6517	45.9802	94.9393	72.2617	79.0417		495.183	78.905	63.3163	94.8981	76.5377	81.2722
497.236	77.1554	46.7237	96.4637	73.6465	80.6642		497.236	76.3296	46.7237	95.5696	72.6397	80.0195		497.236	76.7666	46.7237	96.4637	73.3993	80.134		497.236	76.9367	46.7237	96.4637	73.498	80.3754		497.236	80.2357	64.392	97.078	77.8081	82.6633
499.289	78.8304	47.6685	98.4055	75.2374	82.4234		499.289	77.8768	47.6685	97.249	74.1138	81.6397		499.289	78.3946	47.6685	98.4055	74.9649	81.8243		499.289	78.5705	47.6685	98.4055	75.0686	82.0724		499.289	81.9131	65.7509	99.7342	79.4107	84.4156
501.341	80.8012	48.7561	100.677	77.103	84.4994		501.341	79.6845	48.7561	99.1624	75.8317	83.5374		501.341	80.3072	48.7561	100.677	76.8006	83.8137		501.341	80.4892	48.7561	100.677	76.9093	84.0691		501.341	83.8929	67.3475	102.785	81.302	86.4838
503.394	83.0074	49.9409	103.2	79.1817	86.833		503.394	81.6826	49.9409	101.247	77.7248	85.6404		503.394	82.4408	49.9409	103.2	78.8436	86.038		503.394	82.6283	49.9409	103.2	78.9561	86.3006		503.394	86.1298	69.1314	106.162	83.4373	88.8224
505.447	85.4191	51.2024	105.916	81.4408	89.3974		505.447	83.8291	51.2024	103.51	79.7527	87.9055		505.447	84.7624	51.2024	105.916	81.0603	88.4644		505.447	84.9534	51.2024	105.916	81.1736	88.7331		505.447	88.63	71.1064	109.83	85.824	91.4359
507.5	88.0805	52.571	108.849	83.9168	92.2441		507.5	86.1545	52.571	106.536	81.9434	90.3656		507.5	87.3121	52.571	108.849	83.4864	91.1377		507.5	87.503	52.571	108.849	83.5958	91.4101		507.5	91.4692	73.3282	113.823	88.5391	94.3992
509.553	91.122	54.1382	112.131	86.7273	95.5167		509.553	88.776	54.1382	109.922	84.4054	93.1466		509.553	90.2168	54.1382	112.131	86.2386	94.1951		509.553	90.4031	54.1382	112.131	86.3378	94.4683		509.553	94.8017	75.9157	118.253	91.7376	97.8659
511.605	94.7271	56.0417	115.942	90.0404	99.4138		511.605	91.8673	56.0417	113.845	87.2993	96.4353		511.605	93.6585	56.0417	115.942	89.4842	97.8329		511.605	93.8344	56.0417	115.942	89.5655	98.1033		511.605	98.8309	79.0454	123.249	95.626	102.036
513.658	99.1081	58.4498	123.636	94.055	104.161		513.658	95.6384	58.4498	118.507	90.8197	100.457		513.658	97.8498	58.4498	123.636	93.4203	102.279		513.658	98.0089	58.4498	123.636	93.475	102.543		513.658	103.77	82.9119	128.94	100.422	107.117
515.711	104.476	61.5405	133.183	98.977	109.975		515.711	100.31	61.5405	124.092	95.1771	105.443		515.711	103.005	61.5405	133.183	98.2515	107.759		515.711	103.141	61.5405	133.183	98.2711	108.011		515.711	109.794	87.6871	135.421	106.308	113.279
517.764	110.942	65.4292	144.33	104.928	116.957		517.764	106.016	65.4292	133.271	100.507	111.524		517.764	109.243	65.4292	144.33	104.099	114.386		517.764	109.35	65.4292	144.33	104.077	114.622		517.764	116.97	93.4687	142.673	113.358	120.581
519.817	118.466	70.1452	156.8	111.895	125.037		519.817	112.749	70.1452	144.459	106.826	118.672		519.817	116.533	70.1452	156.8	110.955	122.111		519.817	116.606	70.1452	156.8	110.885	122.327		519.817	125.174	100.2	150.544	121.458	128.889
521.869	126.816	75.5689	170.097	119.683	133.948		521.869	120.32	75.5689	156.165	113.972	126.668		521.869	124.655	75.5689	170.097	118.628	130.681		521.869	124.691	75.5689	170.097	118.509	130.874		521.869	134.117	107.681	158.746	130.326	137.909
523.922	135.611	81.4879	183.575	127.949	143.272		523.922	128.387	81.4879	168.145	121.64	135.134		523.922	131.954	81.4879	183.575	125.477	138.431		523.922	131.918	81.4879	183.575	125.273	138.563		523.922	143.377	115.597	166.915	139.54	147.213
525.975	144.393	87.5959	196.63	136.261	152.524		525.975	136.518	87.5959	179.469	129.422	143.614		525.975	140.345	87.5959	196.63	133.399	147.29		525.975	140.263	87.5959	196.63	133.139	147.387		525.975	152.498	123.592	174.693	148.647	156.349
528.028	152.736	93.5866	208.748	144.206	161.266		528.028	144.301	93.5866	189.755	136.921	151.68		528.028	148.337	93.5866	208.748	140.975	155.7		528.028	148.21	93.5866	208.748	140.66	155.759		528.028	161.051	131.283	181.801	157.209	164.893
530.081	160.318	99.2066	219.583	151.463	169.173		530.081	151.415	99.2066	198.808	143.819	159.012		530.081	155.617	99.2066	219.583	147.897	163.336		530.081	155.446	99.2066	219.583	147.533	163.359		530.081	168.712	138.347	188.071	164.893	172.53
532.133	166.944	104.278	228.975	157.83	176.058		532.133	157.659	104.278	206.589	149.903	165.415		532.133	161.991	104.278	228.975	153.976	170.007		532.133	161.781	104.278	228.975	153.568	169.995		532.133	175.302	144.575	193.43	171.51	179.093
534.186	172.579	108.725	236.963	163.257	181.901		534.186	162.98	108.725	213.206	155.107	170.852		534.186	167.421	108.725	236.963	159.161	175.682		534.186	167.178	108.725	236.963	158.717	175.64		534.186	180.801	149.883	197.921	177.031	184.57
536.239	177.32	112.566	243.729	167.826	186.814		536.239	167.46	112.566	218.859	159.494	175.425		536.239	171.999	109.504	243.729	163.532	180.465		536.239	171.731	109.504	243.729	163.06	180.401		536.239	185.317	154.314	202.252	181.559	189.074
538.292	181.335	115.883	249.502	171.693	190.976		538.292	171.252	115.883	223.757	163.203	179.302		538.292	175.883	110.029	249.502	167.236	184.53		538.292	175.599	110.029	249.502	166.745	184.452		538.292	189.019	157.971	206.15	185.259	192.778
540.345	184.807	118.794	254.49	175.035	194.579		540.345	174.532	118.794	228.069	166.399	182.665		540.345	179.253	110.554	254.49	170.443	188.062		540.345	178.961	110.554	254.49	169.941	187.981		540.345	192.073	160.977	210.045	188.298	195.848
542.397	187.867	121.373	258.887	177.975	197.758		542.397	177.419	121.373	231.904	169.2	185.638		542.397	182.23	111.079	258.887	173.269	191.19		542.397	181.938	111.079	258.887	172.762	191.113		542.397	194.638	163.479	213.769	190.836	198.44
544.45	190.577	123.648	262.84	180.575	200.579		544.45	179.964	123.648	235.329	171.659	188.268		544.45	187.339	123.648	262.84	178.951	195.727		544.45	187.116	123.648	262.84	178.521	195.711		544.45	196.823	165.598	217.208	192.986	200.661
546.503	192.919	125.579	266.424	182.81	203.028		546.503	182.133	125.579	238.352	173.752	190.515		546.503	189.669	125.579	266.424	181.175	198.163		546.503	189.451	125.579	266.424	180.747	198.155		546.503	198.662	167.389	220.065	194.792	202.533
548.556	194.834	127.111	269.599	184.624	205.044		548.556	183.862	127.111	240.915	175.42	192.304		548.556	191.573	127.111	269.599	182.978	200.168		548.556	191.36	127.111	269.599	182.552	200.169		548.556	200.113	168.827	222.051	196.221	204.005
550.609	196.247	128.172	272.273	185.942	206.551		550.609	185.075	128.172	242.94	176.596	193.554		550.609	192.975	128.172	272.273	184.287	201.664		550.609	192.765	128.172	272.273	183.86	201.67		550.609	201.115	169.858	223.01	197.217	205.013
552.661	197.066	128.678	274.297	186.679	207.453		552.661	185.688	128.678	244.329	177.196	194.18		552.661	193.786	128.678	274.297	185.015	202.557		552.661	193.577	128.678	274.297	184.587	202.566		552.661	201.585	170.393	222.884	197.694	205.475
554.714	197.21	128.555	275.504	186.756	207.664		554.714	185.63	128.555	244.981	177.149	194.112		554.714	193.925	128.555	275.504	185.086	202.764		554.714	193.716	128.555	275.504	184.656	202.775		554.714	201.442	170.336	221.716	197.564	205.319
556.767	196.625	127.757	275.736	186.124	207.125		556.767	184.866	127.757	244.806	176.413	193.318		556.767	193.34	127.757	275.736	184.451	202.229		556.767	193.133	127.757	275.736	184.022	202.244		556.767	200.622	169.608	219.683	196.755	204.489
558.82	195.303	126.299	274.855	184.783	205.822		558.82	183.407	126.299	243.745	174.997	191.817		558.82	192.03	126.299	274.855	183.114	200.946		558.82	191.828	126.299	274.855	182.688	200.967		558.82	199.083	168.143	217.041	195.213	202.952
560.873	193.285	124.248	272.785	182.782	203.788		560.873	181.313	124.248	241.776	172.957	189.669		560.873	190.036	124.248	272.785	181.123	198.95		560.873	189.846	124.248	272.785	180.709	198.984		560.873	196.809	165.915	215.281	192.919	200.699
562.925	190.628	121.682	269.549	180.182	201.074		562.925	178.649	121.682	238.93	170.36	186.937		562.925	187.418	121.682	269.549	178.54	196.296		562.925	187.248	121.682	269.549	178.146	196.35		562.925	193.832	162.964	213.568	189.903	197.762
564.978	187.385	118.661	265.269	177.032	197.738		564.978	175.463	118.661	235.292	167.253	183.672		564.978	184.227	118.661	265.269	175.416	193.039		564.978	184.084	118.661	265.269	175.049	193.12		564.978	190.224	159.389	211.388	186.238	194.21
567.031	183.607	115.245	260.087	173.377	193.836		567.031	171.799	115.245	230.948	163.679	179.919		567.031	180.515	115.245	260.087	171.796	189.235		567.031	180.404	115.245	260.087	171.461	189.348		567.031	186.063	155.31	208.768	182.007	190.12
569.084	179.414	111.554	254.216	169.331	189.498		569.084	167.768	111.554	226.043	159.744	175.792		569.084	176.399	111.554	254.216	167.79	185.009		569.084	176.325	111.554	254.216	167.493	185.156		569.084	181.481	150.881	205.791	177.345	185.617
571.137	174.978	107.737	247.916	165.055	184.902		571.137	163.528	107.737	220.776	155.602	171.455		571.137	172.047	107.737	247.916	163.56	180.535		571.137	172.011	107.737	247.916	163.304	180.719		571.137	176.65	146.282	202.586	172.429	180.871
573.189	170.475	103.94	241.456	160.718	180.231		573.189	159.244	103.94	215.364	151.414	167.075		573.189	167.631	103.94	241.456	159.271	175.991		573.189	167.634	103.94	241.456	159.056	176.211		573.189	171.758	141.699	199.289	167.452	176.064
575.242	166.058	100.281	235.098	156.466	175.65		575.242	155.057	100.281	210.022	147.319	162.795		575.242	163.302	100.281	235.098	155.068	171.537		575.242	163.342	100.281	235.098	154.894	171.79		575.242	166.988	137.304	196.015	162.602	171.374
577.295	161.863	96.862	229.051	152.428	171.298		577.295	151.091	96.862	204.931	143.44	158.742		577.295	159.191	96.862	229.051	151.078	167.305		577.295	159.264	96.862	229.051	150.941	167.587		577.295	162.494	133.237	192.86	158.036	166.953
579.348	158.007	93.7754	223.458	148.719	167.294		579.348	147.46	93.7754	200.234	139.89	155.029		579.348	155.412	93.7754	223.458	147.413	163.41		579.348	155.514	93.7754	223.458	147.31	163.717		579.348	158.392	129.582	189.905	153.87	162.914
581.401	154.573	91.0897	218.393	145.423	163.722		581.401	144.244	91.0897	196.021	136.751	151.736		581.401	152.046	91.0897	218.393	144.158	159.934		581.401	152.172	91.0897	218.393	144.083	160.261		581.401	154.741	126.368	187.226	150.166	159.317
583.453	151.583	88.8124	213.892	142.562	160.604		583.453	141.461	88.8124	192.329	134.042	148.881		583.453	149.115	88.8124	213.892	141.333	156.897		583.453	149.26	88.8124	213.892	141.282	157.239		583.453	151.568	123.602	184.862	146.947	156.188
585.506	148.999	86.8872	209.964	140.095	157.903		585.506	139.068	86.8872	189.156	131.717	146.418		585.506	146.579	86.8872	209.964	138.897	154.261		585.506	146.738	86.8872	209.964	138.862	154.614		585.506	148.87	121.281	182.807	144.212	153.528
587.559	146.771	85.2571	206.562	137.972	155.571		587.559	137.015	85.2571	186.449	129.728	144.302		587.559	144.391	85.2571	206.562	136.8	151.981		587.559	144.558	85.2571	206.562	136.777	152.339		587.559	146.612	119.366	181.031	141.923	151.301
589.612	144.9	83.9073	203.652	136.194	153.605		589.612	135.305	83.9073	184.17	128.072	142.537		589.612	142.549	83.9073	203.652	135.042	150.057		589.612	142.722	83.9073	203.652	135.027	150.417		589.612	144.768	117.811	179.553	140.052	149.484
591.665	143.379	82.8296	201.158	134.759	152		591.665	133.937	82.8296	182.244	126.749	141.125		591.665	141.054	82.8296	201.158	133.623	148.485		591.665	141.23	82.8296	201.158	133.614	148.846		591.665	143.287	116.562	178.361	138.548	148.026
593.717	142.162	81.977	199.006	133.62	150.703		593.717	132.865	81.977	180.583	125.713	140.016		593.717	139.859	81.977	199.006	132.499	147.218		593.717	140.037	81.977	199.006	132.494	147.58		593.717	142.099	115.561	177.41	137.342	146.857
595.77	141.153	81.2719	197.093	132.685	149.62		595.77	131.994	81.2719	179.08	124.874	139.114		595.77	138.872	81.2719	197.093	131.577	146.166		595.77	139.055	81.2719	197.093	131.579	146.53		595.77	141.1	114.723	176.616	136.328	145.873
597.823	140.228	80.6182	195.274	131.834	148.623		597.823	131.203	80.6182	177.603	124.112	138.293		597.823	137.971	80.6182	195.274	130.739	145.204		597.823	138.16	80.6182	195.274	130.749	145.571		597.823	140.15	113.928	175.872	135.366	144.934
599.876	139.253	79.9253	193.379	130.934	147.572		599.876	130.358	79.9253	176.011	123.303	137.414		599.876	137.024	79.9253	193.379	129.855	144.194		599.876	137.221	79.9253	193.379	129.875	144.567		599.876	139.096	113.047	175.055	134.303	143.889
601.929	138.09	79.1059	191.233	129.856	146.325		601.929	129.329	79.1059	174.156	122.32	136.339		601.929	135.896	79.1059	191.233	128.794	142.997		601.929	136.102	79.1059	191.233	128.827	143.377		601.929	137.793	111.958	174.05	132.993	142.593
603.981	136.619	78.0799	188.694	128.48	144.758		603.981	127.999	78.0799	171.921	121.052	134.945		603.981	134.465	78.0799	188.694	127.441	141.489		603.981	134.683	78.0799	188.694	127.489	141.877		603.981	136.133	110.573	172.755	131.329	140.938
606.034	134.76	76.7982	185.674	126.732	142.788		606.034	126.294	76.7982	169.239	119.43	133.157		606.034	132.653	76.7982	185.674	125.72	139.586		606.034	132.884	76.7982	185.674	125.785	139.983		606.034	134.067	108.857	171.11	129.261	138.873
608.087	132.515	75.272	182.158	124.614	140.417		608.087	124.22	75.272	166.112	117.458	130.981		608.087	130.461	75.272	182.158	123.632	137.289		608.087	130.704	75.272	182.158	123.714	137.694		608.087	131.614	106.826	169.116	126.81	136.418
610.14	129.975	73.574	178.23	122.214	137.736		610.14	121.87	73.574	162.625	115.224	128.517		610.14	127.977	73.574	178.23	121.266	134.688		610.14	128.232	73.574	178.23	121.365	135.099		610.14	128.875	104.56	166.85	124.076	133.674
612.193	127.279	71.809	174.038	119.669	134.889		612.193	119.385	71.809	158.915	112.861	125.908		612.193	125.339	71.809	174.038	118.755	131.922		612.193	125.605	71.809	174.038	118.871	132.339		612.193	125.996	102.181	164.426	121.207	130.784
614.245	124.584	70.0802	169.803	117.129	132.038		614.245	116.911	70.0802	155.173	110.51	123.311		614.245	122.701	70.0802	169.803	116.249	129.153		614.245	122.977	70.0802	169.803	116.379	129.574		614.245	123.149	99.8396	161.98	118.376	127.922
616.298	122.046	68.4811	165.761	114.742	129.35		616.298	114.594	68.4811	151.611	108.309	120.879		616.298	120.217	68.4811	165.761	113.893	126.54		616.298	120.5	68.4811	165.761	114.036	126.964		616.298	120.499	97.6702	159.659	115.744	125.254
618.351	119.797	67.0832	162.125	112.63	126.963		618.351	112.552	67.0832	148.426	106.369	118.736		618.351	118.014	67.0832	162.125	111.809	124.22		618.351	118.303	67.0832	162.125	111.961	124.645		618.351	118.177	95.7791	157.596	113.441	122.914
620.404	117.919	65.9309	159.041	110.869	124.969		620.404	110.857	65.9309	145.751	104.757	116.957		620.404	116.175	65.9309	159.041	110.071	122.279		620.404	116.467	65.9309	159.041	110.231	122.704		620.404	116.257	94.2271	155.874	111.538	120.976
622.457	116.439	65.0317	156.562	109.483	123.395		622.457	109.53	65.0317	143.643	103.494	115.565		622.457	114.725	65.0317	156.562	108.703	120.747		622.457	115.019	65.0317	156.562	108.868	121.171		622.457	114.756	93.025	154.525	110.051	119.461
624.509	115.332	64.3602	154.639	108.448	122.216		624.509	108.546	64.3602	142.071	102.556	114.535		624.509	113.639	64.3602	154.639	107.681	119.597		624.509	113.934	64.3602	154.639	107.849	120.019		624.509	113.634	92.1334	153.529	108.939	118.329
626.562	114.513	63.8635	153.117	107.686	121.341		626.562	107.833	63.8635	140.905	101.875	113.791		626.562	112.835	63.8635	153.117	106.929	118.741		626.562	113.13	63.8635	153.117	107.099	119.162		626.562	112.799	91.4719	152.812	108.111	117.488
628.615	113.854	63.4664	151.751	107.079	120.629		628.615	107.279	63.4664	139.935	101.348	113.211		628.615	112.189	63.4664	151.751	106.331	118.047		628.615	112.484	63.4664	151.751	106.502	118.466		628.615	112.117	90.9236	152.24	107.433	116.8
630.668	113.195	63.0845	150.247	106.483	119.907		630.668	106.749	63.0845	138.891	100.848	112.65		630.668	111.546	63.0845	150.247	105.745	117.347		630.668	111.842	63.0845	150.247	105.919	117.765		630.668	111.431	90.355	151.652	106.754	116.108
632.721	112.371	62.6325	148.315	105.749	118.994		632.721	106.099	62.6325	137.493	100.246	111.951		632.721	110.745	62.6325	148.315	105.023	116.467		632.721	111.041	62.6325	148.315	105.199	116.883		632.721	110.59	89.6438	150.868	105.927	115.253
634.773	111.237	62.0375	145.732	104.742	117.731		634.773	105.2	62.0375	135.506	99.4218	110.978		634.773	109.645	62.0375	145.732	104.033	115.257		634.773	109.94	62.0375	145.732	104.211	115.669		634.773	109.472	88.6966	149.725	104.833	114.11
636.826	109.707	61.253	142.387	103.383	116.03		636.826	103.975	61.253	132.79	98.3031	109.647		636.826	108.163	61.253	142.387	102.695	113.632		636.826	108.457	61.253	142.387	102.876	114.038		636.826	108	87.4549	148.122	103.402	112.598
638.879	107.769	60.2726	138.318	101.655	113.882		638.879	102.405	60.2726	129.337	96.8695	107.941		638.879	106.287	60.2726	138.318	100.992	111.581		638.879	106.577	60.2726	138.318	101.175	111.979		638.879	106.167	85.917	146.044	101.625	110.71
640.932	105.476	59.1223	133.688	99.6005	111.352		640.932	100.527	59.1223	125.259	95.1507	105.902		640.932	104.067	59.1223	133.688	98.9664	109.167		640.932	104.353	59.1223	133.688	99.1501	109.555		640.932	104.025	84.1382	143.529	99.5521	108.498
642.985	102.95	57.8576	128.769	97.3225	108.577		642.985	98.4325	57.8576	121.846	93.229	103.636		642.985	101.619	57.8576	128.769	96.7186	106.519		642.985	101.899	57.8576	128.769	96.9018	106.896		642.985	101.684	82.2172	140.703	97.2923	106.075
645.037	100.353	56.5583	125.6	94.9674	105.739		645.037	96.2602	56.5583	119.36	91.2281	101.292		645.037	99.1019	56.5583	125.6	94.3934	103.81		645.037	99.3763	56.5583	125.6	94.5755	104.177		645.037	99.2784	80.2658	137.736	94.9759	103.581
647.09	97.8427	55.3035	122.646	92.6777	103.008		647.09	94.1444	55.3035	116.893	89.2709	99.0179		647.09	96.669	55.3035	122.646	92.1324	101.206		647.09	96.938	55.3035	122.646	92.3136	101.562		647.09	96.9325	78.3851	134.79	92.7227	101.142
649.143	95.5242	54.143	119.949	90.5518	100.497		649.143	92.1782	54.143	114.571	87.4435	96.9128		649.143	94.4233	54.143	119.949	90.0331	98.8135		649.143	94.6884	54.143	119.949	90.2143	99.1626		649.143	94.7297	76.6422	131.973	90.6143	98.8452
651.196	93.43	53.0908	117.561	88.6219	98.238		651.196	90.3928	53.0908	112.447	85.7766	95.0091		651.196	92.3969	53.0908	117.561	88.1281	96.6658		651.196	92.6596	53.0908	117.561	88.3101	97.009		651.196	92.7023	75.0642	129.316	88.6828	96.7219
653.249	91.5284	52.1308	115.453	86.8628	96.1941		653.249	88.7672	52.1308	110.5	84.2528	93.2817		653.249	90.56	52.1308	115.453	86.3923	94.7276		653.249	90.8209	52.1308	115.453	86.5757	95.0662		653.249	90.8387	73.647	126.779	86.9186	94.7588
655.301	89.7605	51.2439	113.538	85.223	94.2981		655.301	87.2593	51.2439	108.681	82.8349	91.6838		655.301	88.8558	51.2439	113.538	84.7753	92.9362		655.301	89.1153	51.2439	113.538	84.9598	93.2707		655.301	89.0982	72.3516	124.285	85.2836	92.9127
657.354	88.0819	50.4171	111.736	83.6636	92.5003		657.354	85.8427	50.4171	106.961	81.4993	90.186		657.354	87.2422	50.4171	111.736	83.2389	91.2455		657.354	87.5005	50.4171	111.736	83.4245	91.5765		657.354	87.4409	71.1339	121.78	83.7395	91.1422
659.407	86.4673	49.6484	109.981	82.1616	90.7731		659.407	84.5021	49.6484	105.317	80.2329	88.7712		659.407	85.6946	49.6484	109.981	81.7603	89.6288		659.407	85.9511	49.6484	109.981	81.9461	89.9561		659.407	85.8605	69.9831	119.249	82.279	89.442
661.46	84.9164	48.9412	108.254	80.716	89.1169		661.46	83.2392	48.9412	103.745	79.038	87.4403		661.46	84.2119	48.9412	108.254	80.3388	88.0851		661.46	84.4656	48.9412	108.254	80.5231	88.4081		661.46	84.381	68.923	116.706	80.9239	87.8381
663.513	83.4749	48.3153	106.581	79.3678	87.5819		663.513	82.0934	48.3153	102.28	77.9514	86.2354		663.513	82.8371	48.3153	106.581	79.0147	86.6595		663.513	83.0865	48.3153	106.581	79.1954	86.9777		663.513	83.0586	67.9895	114.246	79.7253	86.3919
665.565	82.2182	47.8109	105.03	78.1876	86.2487		665.565	81.1302	47.8109	101.001	77.0354	85.2249		665.565	81.6427	47.8109	105.03	77.8579	85.4276		665.565	81.887	47.8109	105.03	78.0335	85.7406		665.565	81.9537	67.2235	111.989	78.7377	85.1697
667.618	81.2207	47.4691	103.683	77.2459	85.1955		667.618	80.4114	47.4691	99.9976	76.3491	84.4737		667.618	80.7003	47.4691	103.683	76.9376	84.463		667.618	80.9396	47.4691	103.683	77.1077	84.7714		667.618	81.1135	66.6531	110.056	78.0027	84.2243
669.671	80.5022	47.2866	102.594	76.5626	84.4418		669.671	79.9482	47.2866	99.3036	75.9046	83.9918		669.671	80.0283	47.2866	102.594	76.2732	83.7834		669.671	80.2629	47.2866	102.594	76.4377	84.088		669.671	80.549	66.2887	108.499	77.5286	83.5694
671.724	80.0336	47.2391	101.764	76.1129	83.9543		671.724	79.7058	47.2391	98.8892	75.6715	83.7402		671.724	79.5971	47.2391	101.764	75.8391	83.3551		671.724	79.8271	47.2391	101.764	75.998	83.6563		671.724	80.2382	66.1196	107.33	77.2914	83.185
673.777	79.7696	47.29	101.17	75.8561	83.6831		673.777	79.6326	47.29	98.6995	75.6016	83.6635		673.777	79.3603	47.29	101.17	75.5935	83.1271		673.777	79.5859	47.29	101.17	75.7466	83.4251		673.777	80.1402	66.1109	106.566	77.2474	83.0329
675.829	79.6849	47.4178	100.818	75.7709	83.5989		675.829	79.6904	47.4178	98.7026	75.6596	83.7212		675.829	79.2904	47.4178	100.818	75.5136	83.0671		675.829	79.5122	47.4178	100.818	75.6618	83.3626		675.829	80.2066	66.2095	106.256	77.3435	83.0696
677.882	79.8068	47.612	100.72	75.8884	83.7251		677.882	79.8794	47.612	98.8929	75.8472	83.9115		677.882	79.4097	47.612	100.72	75.6277	83.1917		677.882	79.629	47.612	100.72	75.7727	83.4854		677.882	80.4465	66.415	106.519	77.5818	83.3112
679.935	80.277	47.9159	101.034	76.3503	84.2036		679.935	80.2895	47.9159	99.3611	76.2518	84.3272		679.935	79.8506	47.9159	101.034	76.0727	83.6285		679.935	80.0695	47.9159	101.034	76.2173	83.9218		679.935	80.9791	66.8143	107.595	78.0722	83.886
681.988	81.381	48.4457	102.199	77.4294	85.3325		681.988	81.1353	48.4457	100.343	77.0758	85.1948		681.988	80.8872	48.4457	102.199	77.1183	84.6561		681.988	81.1084	48.4457	102.199	77.266	84.9509		681.988	82.0469	67.5968	109.824	79.0465	85.0472
684.041	83.5527	49.4088	104.705	79.5167	87.5888		684.041	82.771	49.4088	102.225	78.6437	86.8983		684.041	82.9403	49.4088	104.705	79.1554	86.7252		684.041	83.1666	49.4088	104.705	79.3087	87.0244		684.041	84.0454	69.0757	113.619	80.8883	87.2025
686.093	87.3498	51.1207	109.18	83.0812	91.6184		686.093	85.687	51.1207	105.527	81.3907	89.9833		686.093	86.556	51.1207	109.18	82.6549	90.4571		686.093	86.7879	51.1207	109.18	82.8114	90.7644		686.093	87.5252	71.7098	119.395	84.1406	90.9099
688.146	93.3688	54.0005	116.235	88.6071	98.1305		688.146	90.4491	54.0005	110.833	85.8139	95.0843		688.146	92.3242	54.0005	116.235	88.0948	96.5535		688.146	92.5587	54.0005	116.235	88.244	96.8735		688.146	93.0941	76.0287	127.477	89.4163	96.772
690.199	102.076	58.4728	128.852	96.4953	107.656		690.199	97.5501	58.4728	119.84	92.362	102.738		690.199	100.714	58.4728	128.852	95.8594	105.568		690.199	100.942	58.4728	128.852	95.9817	105.902		690.199	101.287	82.5677	137.942	97.2795	105.295
692.252	113.722	64.9407	151.55	107.027	120.417		692.252	107.322	64.9407	139.704	101.377	113.267		692.252	111.987	64.9407	151.55	106.217	117.758		692.252	112.194	64.9407	151.55	106.288	118.1		692.252	112.449	91.743	150.642	108.122	116.776
694.305	128.273	73.6865	178.312	120.27	136.276		694.305	119.855	73.6865	163.368	113.014	126.696		694.305	126.127	73.6865	178.312	119.241	133.012		694.305	126.291	73.6865	178.312	119.234	133.348		694.305	126.642	103.751	165.211	122.061	131.223
696.357	145.381	84.8284	208.027	136.01	154.753		696.357	134.952	84.8284	189.121	127.17	142.734		696.357	142.807	84.8284	208.027	134.735	150.879		696.357	142.904	84.8284	208.027	134.624	151.184		696.357	143.616	118.546	181.07	138.897	148.336
698.41	164.481	98.3473	239.322	153.798	175.163		698.41	152.186	98.3473	215.858	143.508	160.864		698.41	161.479	98.3473	239.322	152.267	170.691		698.41	161.485	98.3473	239.322	152.033	170.936		698.41	162.758	135.67	197.568	158.038	167.478
700.463	184.826	113.982	270.745	172.976	196.675		700.463	170.918	113.982	242.516	161.457	180.378		700.463	181.414	113.982	270.745	171.196	191.632		700.463	181.313	113.982	270.745	170.831	191.794		700.463	183.138	154.329	214.036	178.545	187.731
702.516	205.599	131.146	301.258	192.759	218.439		702.516	190.381	131.146	268.294	180.276	200.486		702.516	201.808	131.146	301.258	190.75	212.865		702.516	201.586	131.146	301.258	190.249	212.923		702.516	203.962	173.906	229.857	199.589	208.335
704.569	226.166	149.238	330.351	212.488	239.844		704.569	209.93	149.238	292.838	199.291	220.569		704.569	222.022	149.238	330.351	210.27	233.773		704.569	221.669	149.238	330.351	209.632	233.706		704.569	224.601	193.717	244.688	220.473	228.728
706.621	246.175	167.823	357.865	231.766	260.585		706.621	229.165	167.823	316.143	218.057	240.273		706.621	241.696	167.823	357.865	229.354	254.037		706.621	241.203	167.823	357.865	228.578	253.829		706.621	244.662	213.213	266.602	240.719	248.605
708.674	265.498	186.601	383.928	250.408	280.587		708.674	247.895	186.601	338.4	236.326	259.463		708.674	260.686	186.601	383.928	247.806	273.565		708.674	260.046	186.601	383.928	246.892	273.2		708.674	264.012	232.085	287.904	260.106	267.917
710.727	284.155	205.416	408.784	268.385	299.924		710.727	266.086	205.416	359.877	254.015	278.157		710.727	279.003	205.416	408.784	265.59	292.417		710.727	278.206	205.416	408.784	264.533	291.878		710.727	282.687	250.211	308.463	278.607	286.766
712.78	302.267	224.256	432.736	285.777	318.757		712.78	283.816	224.256	380.85	271.157	296.475		712.78	296.761	224.256	432.736	282.777	310.745		712.78	295.793	224.256	432.736	281.572	310.015		712.78	300.851	267.655	328.515	296.363	305.339
714.833	319.972	243.19	456.077	302.693	337.252		714.833	301.195	243.19	401.539	287.831	314.559		714.833	314.091	243.19	456.077	299.47	328.713		714.833	312.938	243.19	456.077	298.108	327.768		714.833	318.761	284.642	348.327	313.645	323.876
716.885	337.407	262.406	478.935	319.255	355.559		716.885	318.351	262.406	422.072	304.151	332.552		716.885	331.13	262.406	478.935	315.79	346.469		716.885	329.775	262.406	478.935	314.262	345.287		716.885	336.557	301.317	368.063	330.637	342.478
718.938	354.656	282.153	501.085	335.558	373.754		718.938	335.369	282.153	442.389	320.212	350.526		718.938	347.963	282.153	501.085	331.834	364.092		718.938	346.399	282.153	501.085	330.137	362.66		718.938	354.016	317.434	387.577	347.184	360.849
720.991	371.531	299.506	522.042	351.446	391.616		720.991	352.074	299.506	462.14	335.877	368.27		720.991	364.415	299.506	522.042	347.455	381.376		720.991	362.643	299.506	522.042	345.593	379.694		720.991	370.724	331.431	406.364	362.937	378.512
723.044	387.724	313.866	541.649	366.627	408.821		723.044	368.162	313.866	481.011	350.861	385.462		723.044	380.196	313.866	541.649	362.369	398.024		723.044	378.217	313.866	541.649	360.343	396.092		723.044	386.599	339.642	424.029	377.841	395.357
725.097	403.062	325.218	559.819	380.93	425.193		725.097	383.447	325.218	498.842	364.991	401.904		725.097	395.133	325.218	559.819	376.407	413.859		725.097	392.95	325.218	559.819	374.22	411.679		725.097	401.449	347.171	440.387	391.741	411.157
727.149	417.407	334.31	576.325	394.245	440.568		727.149	397.786	334.31	515.415	378.154	417.418		727.149	409.097	334.31	576.325	389.465	428.729		727.149	406.718	334.31	576.325	387.123	426.312		727.149	415.053	353.96	456.832	404.447	425.658
729.202	430.597	342.511	591.058	406.432	454.762		729.202	411.014	342.511	530.517	390.215	431.814		729.202	421.934	342.511	591.058	401.407	442.46		729.202	419.368	342.511	591.058	398.918	439.819		729.202	427.283	359.993	472.478	415.847	438.719
731.255	442.527	349.772	603.953	417.406	467.649		731.255	423.022	349.772	544.027	401.089	444.955		731.255	433.543	349.772	603.953	412.153	454.934		731.255	430.803	349.772	603.953	409.524	452.082		731.255	438.072	365.261	486.412	425.882	450.262
733.308	453.146	356.065	615.11	427.128	479.165		733.308	433.753	356.065	561.726	410.738	456.768		733.308	443.878	356.065	615.11	421.666	466.09		733.308	440.975	356.065	615.11	418.908	463.042		733.308	447.505	369.829	498.746	434.631	460.379
735.361	462.475	361.411	624.791	435.622	489.327		735.361	443.217	361.411	578.837	419.18	467.255		735.361	452.959	361.411	624.791	429.972	475.947		735.361	449.902	361.411	624.791	427.091	472.713		735.361	455.793	373.816	509.695	442.294	469.291
737.413	470.671	365.804	633.242	443.045	498.297		737.413	451.56	366.036	594.274	426.565	476.555		737.413	460.937	365.804	633.242	437.223	484.651		737.413	457.737	365.804	633.242	434.229	481.244		737.413	463.101	377.305	519.448	449.037	477.164
739.466	477.786	369.171	640.757	449.45	506.122		739.466	458.817	369.932	607.995	432.931	484.703		739.466	467.864	369.171	640.757	443.474	492.254		739.466	464.524	369.171	640.757	440.372	488.676		739.466	469.642	380.376	528.255	455.061	484.223
741.519	484.04	372.011	647.287	455.037	513.044		741.519	465.192	373.46	620.029	438.488	491.895		741.519	473.934	372.011	647.287	448.917	498.951		741.519	470.474	372.011	647.287	445.719	495.23		741.519	475.135	382.982	535.703	460.129	490.141
743.572	489.492	374.619	652.407	459.915	519.068		743.572	470.775	376.379	630.555	443.365	498.185		743.572	479.229	374.619	652.407	453.671	504.787		743.572	475.68	374.619	652.407	450.398	500.962		743.572	479.524	385.279	541.536	464.192	494.856
745.625	494.115	376.927	656.322	464.059	524.17		745.625	475.532	378.714	639.686	447.522	503.543		745.625	483.725	376.927	656.322	457.712	509.739		745.625	480.11	376.927	656.322	454.378	505.841		745.625	482.962	387.206	546.008	467.38	498.545
747.677	497.898	378.858	661.275	467.453	528.344		747.677	479.45	380.482	647.531	450.93	507.969		747.677	487.416	378.858	661.275	461.024	513.808		747.677	483.745	378.858	661.275	457.64	509.849		747.677	485.71	388.607	549.543	469.91	501.511
749.73	500.888	380.234	666.265	470.119	531.656		749.73	482.555	381.801	654.206	453.592	511.519		749.73	490.34	380.234	666.265	463.625	517.055		749.73	486.61	380.234	666.265	460.194	513.026		749.73	488.087	389.445	552.65	472.063	504.111
751.783	503.196	381.045	669.629	472.145	534.246		751.783	484.946	382.825	659.826	455.581	514.311		751.783	492.601	381.045	669.629	465.597	519.604		751.783	488.805	381.045	669.629	462.118	515.492		751.783	490.268	389.741	555.605	473.998	506.538
753.836	504.953	381.329	671.704	473.641	536.265		753.836	486.744	383.687	664.486	457.002	516.485		753.836	494.318	381.329	671.704	467.045	521.591		753.836	490.447	381.329	671.704	463.514	517.38		753.836	492.391	389.621	558.578	475.847	508.934
755.889	506.308	381.157	672.911	474.736	537.88		755.889	488.093	384.503	668.276	457.989	518.197		755.889	495.632	381.157	672.911	468.094	523.169		755.889	491.677	381.157	672.911	464.508	518.846		755.889	494.553	389.28	561.661	477.716	511.391
757.941	507.432	380.692	673.662	475.59	539.273		757.941	489.165	385.413	671.289	458.707	519.623		757.941	496.703	380.692	673.662	468.899	524.508		757.941	492.659	380.692	673.662	465.256	520.062		757.941	496.851	388.983	564.972	479.717	513.985
759.994	508.388	379.98	675.178	476.261	540.515		759.994	490.025	386.355	673.478	459.223	520.826		759.994	497.593	379.98	675.178	469.516	525.671		759.994	493.453	379.98	675.178	465.813	521.094		759.994	499.255	389.053	568.37	481.857	516.653
762.047	509.611	379.819	677.687	477.19	542.033		762.047	491.131	387.857	675.074	460.047	522.215		762.047	498.703	379.819	677.687	470.379	527.027		762.047	494.512	379.819	677.687	466.637	522.387		762.047	500.717	389.498	570.342	483.235	518.199
764.1	510.883	380.682	681.032	478.297	543.469		764.1	492.369	388.993	676.229	461.148	523.589		764.1	499.891	380.682	681.032	471.443	528.339		764.1	495.712	380.682	681.032	467.698	523.726		764.1	500.929	390.504	570.266	483.554	518.305
766.153	511.879	381.938	684.772	479.244	544.514		766.153	493.401	389.6	676.905	462.166	524.637		766.153	500.837	381.938	684.772	472.369	529.305		766.153	496.705	381.938	684.772	468.643	524.767		766.153	500.244	391.819	568.839	483.085	517.402
768.205	512.486	383.206	687.402	479.9	545.073		768.205	494.114	389.65	677.192	462.95	525.279		768.205	501.435	383.206	687.402	473.029	529.842		768.205	497.364	383.206	687.402	469.333	525.395		768.205	499.092	393.099	566.786	482.181	516.003
770.258	512.719	384.203	688.649	480.246	545.193		770.258	494.492	389.296	677.193	463.446	525.537		770.258	501.692	384.203	688.649	473.394	529.99		770.258	497.677	384.203	688.649	469.73	525.624		770.258	497.876	394.221	564.768	481.189	514.563
772.311	512.643	384.844	688.732	480.312	544.974		772.311	494.569	388.699	676.982	463.657	525.482		772.311	501.659	384.844	688.732	473.487	529.83		772.311	497.691	384.844	688.732	469.854	525.528		772.311	496.757	395.049	563.018	480.248	513.267
774.364	512.337	385.093	687.879	480.149	544.524		774.364	494.403	388.005	676.634	463.615	525.192		774.364	501.404	385.093	687.879	473.356	529.452		774.364	497.466	385.093	687.879	469.743	525.189		774.364	495.889	395.538	561.73	479.494	512.285
776.417	511.88	384.918	686.37	479.812	543.948		776.417	494.052	387.334	676.196	463.358	524.746		776.417	500.996	384.918	686.37	473.046	528.945		776.417	497.068	384.918	686.37	469.445	524.691		776.417	495.399	395.709	561.059	479.049	511.748
778.469	511.369	384.389	684.548	479.38	543.359		778.469	493.6	386.816	675.698	462.96	524.239		778.469	500.521	384.389	684.548	472.632	528.41		778.469	496.583	384.389	684.548	469.031	524.136		778.469	495.333	395.673	561.046	478.97	511.696
780.522	510.899	383.646	682.979	478.937	542.861		780.522	493.136	386.519	675.136	462.513	523.759		780.522	500.066	383.646	682.979	472.197	527.934		780.522	496.106	383.646	682.979	468.587	523.625		780.522	495.511	395.543	561.371	479.11	511.913
782.575	510.651	383.161	682.67	478.683	542.62		782.575	492.865	386.604	674.624	462.25	523.48		782.575	499.806	383.161	682.67	471.94	527.672		782.575	495.839	383.161	682.67	468.326	523.351		782.575	495.406	395.343	561.257	479.004	511.808
784.628	510.448	382.997	682.712	478.502	542.393		784.628	492.65	386.579	674.158	462.069	523.231		784.628	499.603	382.997	682.712	471.762	527.445		784.628	495.641	382.997	682.712	468.152	523.131		784.628	495.055	395.19	560.697	478.681	511.43
786.681	510.201	382.853	682.721	478.284	542.118		786.681	492.389	386.515	673.688	461.849	522.93		786.681	499.361	382.853	682.721	471.548	527.175		786.681	495.405	382.853	682.721	467.943	522.868		786.681	494.634	394.951	560.088	478.287	510.982
788.733	509.929	382.698	682.521	478.046	541.812		788.733	492.109	386.404	673.249	461.607	522.612		788.733	499.1	382.698	682.521	471.316	526.884		788.733	495.147	382.698	682.521	467.714	522.58		788.733	494.257	394.582	559.617	477.923	510.59
790.786	509.667	382.532	682.185	477.815	541.518		790.786	491.844	386.315	672.854	461.37	522.318		790.786	498.854	382.532	682.185	471.093	526.615		790.786	494.9	382.532	682.185	467.492	522.308		790.786	493.957	394.126	559.35	477.626	510.287
792.839	509.435	382.401	681.824	477.611	541.259		792.839	491.616	386.25	672.493	461.159	522.074		792.839	498.639	382.401	681.824	470.895	526.383		792.839	494.683	382.401	681.824	467.295	522.071		792.839	493.689	393.577	559.179	477.356	510.022
794.892	509.237	382.278	681.458	477.433	541.042		794.892	491.432	386.183	672.165	460.977	521.887		794.892	498.459	382.278	681.458	470.724	526.195		794.892	494.499	382.278	681.458	467.122	521.876		794.892	493.476	393.003	559.135	477.135	509.817
796.945	509.082	382.207	681.135	477.292	540.872		796.945	491.3	386.159	671.857	460.836	521.763		796.945	498.32	382.207	681.135	470.587	526.053		796.945	494.355	382.207	681.135	466.983	521.726		796.945	493.275	392.551	559.091	476.94	509.61
798.997	508.984	382.369	680.867	477.218	540.749		798.997	491.236	386.209	671.557	460.768	521.703		798.997	498.239	382.369	680.867	470.52	525.959		798.997	494.274	382.369	680.867	466.917	521.631		798.997	493.005	392.284	558.835	476.711	509.299
801.05	508.876	382.687	680.554	477.148	540.604		801.05	491.168	386.249	671.24	460.709	521.628		801.05	498.149	382.687	680.554	470.459	525.84		801.05	494.189	382.687	680.554	466.861	521.518		801.05	492.604	392.034	558.295	476.371	508.836
803.103	508.573	382.702	679.873	476.889	540.258		803.103	490.907	386.028	670.816	460.463	521.352		803.103	497.866	382.702	679.873	470.21	525.522		803.103	493.911	382.702	679.873	466.616	521.206		803.103	492.119	391.513	557.617	475.919	508.318
805.156	508.085	382.347	679.144	476.428	539.743		805.156	490.443	385.752	670.291	460.011	520.875		805.156	497.386	382.347	679.144	469.755	525.017		805.156	493.437	382.347	679.144	466.165	520.709		805.156	491.429	390.51	556.711	475.235	507.623
807.209	507.315	381.46	678.209	475.665	538.965		807.209	489.675	385.186	669.661	459.248	520.103		807.209	496.615	381.46	678.209	468.994	524.237		807.209	492.672	381.46	678.209	465.407	519.937		807.209	490.511	388.715	555.897	474.255	506.767
809.261	506.193	379.718	677.001	474.508	537.879		809.261	488.528	384.299	668.908	458.075	518.981		809.261	495.48	379.718	677.001	467.829	523.131		809.261	491.534	379.718	677.001	464.24	518.829		809.261	489.472	386.008	555.099	473.058	505.886
811.314	504.818	377.267	675.758	473.045	536.59		811.314	487.095	383.237	668.066	456.579	517.61		811.314	494.075	377.267	675.758	466.349	521.801		811.314	490.12	377.267	675.758	462.75	517.489		811.314	488.37	382.513	554.395	471.714	505.025
813.367	503.297	374.305	674.575	471.391	535.202		813.367	485.491	382.076	667.166	454.875	516.107		813.367	492.512	374.305	674.575	464.668	520.356		813.367	488.538	374.305	674.575	461.053	516.023		813.367	487.331	378.522	553.891	470.368	504.294
815.42	501.815	371.204	673.662	469.741	533.888		815.42	483.912	380.993	666.278	453.164	514.661		815.42	490.979	371.204	673.662	462.984	518.974		815.42	486.98	371.204	673.662	459.348	514.613		815.42	486.459	374.575	553.68	469.167	503.751
817.473	500.577	368.563	673.191	468.335	532.819		817.473	482.585	380.224	665.452	451.699	513.47		817.473	489.691	368.563	673.191	461.543	517.839		817.473	485.67	368.563	673.191	457.887	513.452		817.473	485.727	371.301	553.562	468.167	503.286
819.525	499.704	366.888	673.117	467.34	532.069		819.525	481.642	379.827	664.706	450.654	512.631		819.525	488.781	366.888	673.117	460.522	517.04		819.525	484.747	366.888	673.117	456.852	512.641		819.525	485.115	369.023	553.318	467.398	502.832
821.578	499.145	366.128	673.149	466.719	531.571		821.578	481.043	379.684	664.024	449.999	512.087		821.578	488.204	366.128	673.149	459.888	516.52		821.578	484.167	366.128	673.149	456.214	512.12		821.578	484.639	367.671	552.971	466.858	502.421
823.631	498.722	365.78	672.862	466.289	531.154		823.631	480.612	379.559	663.303	449.556	511.667		823.631	487.786	365.78	672.862	459.458	516.113		823.631	483.746	365.78	672.862	455.782	511.711		823.631	484.41	367.081	552.667	466.616	502.205
825.684	498.566	366.135	672.898	466.17	530.962		825.684	480.461	379.902	662.606	449.439	511.484		825.684	487.64	366.135	672.898	459.346	515.934		825.684	483.611	366.135	672.898	455.676	511.546		825.684	484.146	367.15	552.149	466.441	501.851
827.737	498.46	366.88	672.632	466.156	530.764		827.737	480.384	380.157	661.888	449.441	511.328		827.737	487.563	366.88	672.632	459.351	515.775		827.737	483.552	366.88	672.632	455.695	511.41		827.737	483.861	367.478	551.438	466.276	501.447
829.789	498.302	367.534	672.075	466.106	530.498		829.789	480.262	380.374	661.101	449.414	511.109		829.789	487.44	367.534	672.075	459.323	515.556		829.789	483.446	367.534	672.075	455.681	511.21		829.789	483.64	367.886	550.737	466.176	501.104
831.842	498.164	368.292	671.471	466.089	530.239		831.842	480.158	380.669	660.281	449.42	510.895		831.842	487.339	368.292	671.471	459.332	515.346		831.842	483.363	368.292	671.471	455.705	511.021		831.842	483.446	368.37	549.985	466.121	500.771
833.895	498.048	369.126	670.778	466.106	529.99		833.895	480.076	380.971	659.462	449.459	510.692		833.895	487.262	369.126	670.778	459.376	515.149		833.895	483.304	369.126	670.778	455.765	510.844		833.895	483.311	368.844	549.236	466.125	500.498
835.948	497.968	369.989	670.098	466.152	529.784		835.948	480.028	381.332	658.674	449.524	510.532		835.948	487.22	369.989	670.098	459.447	514.993		835.948	483.277	369.989	670.098	455.851	510.703		835.948	483.244	369.34	548.568	466.194	500.294
838.001	497.986	371.065	669.614	466.299	529.674		838.001	480.081	381.736	657.982	449.687	510.475		838.001	487.278	371.065	669.614	459.62	514.936		838.001	483.353	371.065	669.614	456.04	510.666		838.001	483.146	369.795	547.838	466.234	500.058
840.053	497.933	372.034	669.034	466.357	529.508		840.053	480.059	381.98	657.353	449.747	510.37		840.053	487.264	372.034	669.034	459.702	514.826		840.053	483.354	372.034	669.034	456.134	510.573		840.053	482.989	369.929	547.146	466.172	499.806
842.106	497.639	372.493	668.214	466.124	529.154		842.106	479.781	381.907	656.767	449.49	510.071		842.106	487.005	372.493	668.214	459.485	514.525		842.106	483.097	372.493	668.214	455.921	510.273		842.106	482.756	369.497	546.645	465.95	499.562
844.159	497.01	372.175	667.144	465.483	528.538		844.159	479.143	381.479	656.177	448.794	509.492		844.159	486.399	372.175	667.144	458.848	513.949		844.159	482.48	372.175	667.144	455.277	509.682		844.159	482.427	368.441	546.393	465.537	499.317
846.212	496.119	371.3	666.203	464.505	527.734		846.212	478.213	380.901	655.625	447.729	508.697		846.212	485.51	371.3	666.203	457.859	513.161		846.212	481.573	371.3	666.203	454.274	508.873		846.212	481.81	366.811	546.222	464.776	498.844
848.265	494.914	369.777	665.121	463.151	526.677		848.265	476.948	380.004	655.063	446.266	507.629		848.265	484.296	369.777	665.121	456.485	512.107		848.265	480.331	369.777	665.121	452.876	507.787		848.265	481.006	364.695	546.159	463.756	498.256
850.317	493.575	367.875	664.238	461.619	525.532		850.317	475.53	379.115	654.503	444.607	506.452		850.317	482.939	367.875	664.238	454.923	510.955		850.317	478.945	367.875	664.238	451.288	506.602		850.317	480.099	362.29	546.226	462.595	497.602
852.37	492.208	365.929	663.563	460.04	524.375		852.37	474.076	378.302	653.948	442.898	505.253		852.37	481.547	365.929	663.563	453.312	509.783		852.37	477.526	365.929	663.563	449.65	505.402		852.37	479.046	359.866	546.264	461.297	496.794
854.423	490.853	364.081	663.013	458.479	523.227		854.423	472.642	377.269	653.42	441.218	504.066		854.423	480.166	364.081	663.013	451.717	508.614		854.423	476.121	364.081	663.013	448.03	504.211		854.423	477.815	357.511	546.207	459.849	495.781
856.476	489.514	362.3	662.597	456.935	522.093		856.476	471.236	374.992	652.881	439.573	502.9		856.476	478.793	362.3	662.597	450.138	507.447		856.476	474.727	362.3	662.597	446.429	503.026		856.476	476.405	355.362	546.034	458.272	494.537
858.529	488.284	360.888	662.463	455.535	521.033		858.529	469.965	373.135	652.399	438.103	501.828		858.529	477.529	360.888	662.463	448.708	506.35		858.529	473.455	360.888	662.463	444.984	501.927		858.529	474.707	353.403	545.557	456.472	492.942
860.581	486.89	359.318	662.027	453.972	519.808		860.581	468.549	371.181	651.889	436.484	500.613		860.581	476.097	359.318	662.027	447.113	505.082		860.581	472.01	359.318	662.027	443.372	500.648		860.581	472.727	351.455	544.966	454.41	491.043
862.634	485.257	357.441	661.314	452.146	518.369		862.634	466.895	368.9	651.334	434.604	499.187		862.634	474.414	357.441	661.314	445.249	503.579		862.634	470.304	357.441	661.314	441.486	499.122		862.634	470.462	349.517	544.292	452.08	488.844
864.687	483.373	355.256	660.378	450.036	516.711		864.687	464.982	366.145	650.722	432.42	497.543		864.687	472.469	355.256	660.378	443.095	501.844		864.687	468.326	355.256	660.378	439.303	497.349		864.687	467.921	347.382	543.53	449.471	486.371
866.74	481.599	353.031	659.398	448.042	515.156		866.74	463.204	363.861	650.307	430.412	495.996		866.74	470.615	353.031	659.398	441.054	500.176		866.74	466.443	353.031	659.398	437.237	495.648		866.74	465.455	346.16	542.952	446.999	483.911
868.793	479.706	350.738	658.592	445.913	513.5		868.793	461.268	361.392	649.724	428.249	494.288		868.793	468.613	350.738	658.592	438.869	498.357		868.793	464.417	350.738	658.592	435.029	493.805		868.793	462.721	345.284	541.78	444.326	481.117
870.845	477.687	348.316	657.49	443.701	511.674		870.845	459.234	358.811	648.834	426.04	492.428		870.845	466.499	348.316	657.49	436.611	496.387		870.845	462.283	348.316	657.49	432.752	491.813		870.845	459.835	344.297	539.86	441.514	478.156
872.898	475.399	345.648	655.785	441.273	509.525		872.898	456.919	356.03	647.427	423.608	490.23		872.898	464.138	345.648	655.785	434.149	494.127		872.898	459.913	345.648	655.785	430.281	489.545		872.898	456.907	342.953	537.785	438.657	475.157
875.35	472.822	343.053	653.454	438.614	507.03		875.35	454.314	353.238	645.578	420.923	487.704		875.35	461.522	343.053	653.454	431.471	491.572		875.35	457.286	343.053	653.454	427.594	486.979		875.35	453.762	341.049	534.972	435.582	471.942
880.6	470.032	340.267	650.53	435.776	504.288		880.6	451.49	350.164	643.274	418.042	484.938		880.6	458.716	340.267	650.53	428.623	488.808		880.6	454.477	340.267	650.53	424.742	484.213		880.6	450.673	338.604	532.241	432.545	468.801
885.85	467.021	337.721	647.297	432.787	501.256		885.85	448.431	347.039	640.357	414.978	481.884		885.85	455.725	337.721	647.297	425.641	485.808		885.85	451.487	337.721	647.297	421.76	481.215		885.85	447.344	335.532	528.772	429.271	465.416
891.11	463.838	335.114	643.198	429.672	498.003		891.11	445.251	343.643	636.94	411.808	478.693		891.11	452.599	335.114	643.198	422.548	482.651		891.11	448.341	335.114	643.198	418.659	478.022		891.11	444.035	332.03	525.2	425.99	462.08
896.37	460.628	332.586	639.457	426.535	494.721		896.37	442.006	340.267	633.559	408.582	475.43		896.37	449.452	332.586	639.457	419.434	479.471		896.37	445.194	332.586	639.457	415.548	474.84		896.37	440.934	328.21	521.845	422.886	458.982
901.63	457.473	330.145	635.613	423.461	491.486		901.63	438.817	337.046	629.808	405.42	472.214		901.63	446.362	330.145	635.613	416.384	476.339		901.63	442.094	330.145	635.613	412.497	471.69		901.63	438.135	324.468	518.713	420.068	456.203
906.9	454.768	328.147	632.26	420.887	488.649		906.9	436.104	335.007	625.981	402.836	469.372		906.9	443.711	328.147	632.26	413.84	473.581		906.9	439.451	328.147	632.26	409.964	468.938		906.9	435.614	321.687	515.81	417.624	453.604
912.17	452.778	326.441	629.733	419.045	486.511		912.17	434.266	333.662	622.692	401.157	467.374		912.17	441.763	326.441	629.733	412.027	471.5		912.17	437.504	326.441	629.733	408.159	466.848		912.17	433.576	319.692	513.632	415.628	451.524
917.45	450.598	325.064	626.908	417.082	484.115		917.45	432.292	330.837	620.142	399.298	465.286		917.45	439.739	325.064	626.908	410.127	469.351		917.45	435.437	325.064	626.908	406.249	464.624		917.45	430.601	317.132	510.036	412.729	448.473
922.73	448.955	325.287	624.929	415.565	482.346		922.73	430.684	325.539	620.129	397.546	463.821		922.73	438.317	325.287	624.929	408.679	467.955		922.73	433.974	325.287	624.929	404.782	463.166		922.73	428.452	315.721	507.983	410.696	446.208
928.01	446.955	317.057	622.904	413.563	480.346		928.01	428.48	317.057	621.256	394.885	462.074		928.01	436.604	317.057	622.904	406.756	466.451		928.01	432.188	317.057	622.904	402.813	461.563		928.01	426.262	314.731	505.708	408.677	443.846
933.3	443.995	305.412	622.033	410.448	477.542		933.3	425.103	305.412	622.033	390.769	459.436		933.3	433.973	305.412	622.033	403.728	464.219		933.3	429.473	305.412	622.033	399.722	459.224		933.3	423.721	313.808	503.103	406.335	441.106
938.59	439.506	291.425	621.118	405.683	473.328		938.59	420.046	291.425	621.118	384.783	455.31		938.59	429.851	291.425	621.118	399.07	460.632		938.59	425.247	291.425	621.118	394.983	455.511		938.59	420.077	312.482	498.694	402.933	437.222
943.88	432.706	276.279	616.176	398.525	466.886		943.88	412.633	276.279	616.176	376.381	448.885		943.88	423.418	276.279	616.176	392.034	454.803		943.88	418.643	276.279	616.176	387.833	449.452		943.88	414.31	309.541	490.871	397.389	431.231
949.18	425.551	262.036	610.576	390.98	460.123		949.18	404.826	262.036	610.576	367.651	442.001		949.18	416.585	262.036	610.576	384.606	448.564		949.18	411.721	262.036	610.576	380.327	443.115		949.18	408.65	306.068	482.98	391.976	425.323
954.48	418.617	250.12	603.901	383.698	453.536		954.48	397.371	250.12	603.901	359.45	435.292		954.48	409.891	250.12	603.901	377.419	442.362		954.48	404.96	250.12	603.901	373.078	436.843		954.48	403.691	303.048	478.955	387.248	420.134
959.79	412.4	241.912	596.473	377.353	447.447		959.79	390.829	241.912	596.473	352.555	429.102		959.79	403.838	241.912	596.473	371.149	436.528		959.79	398.88	241.912	596.473	366.78	430.981		959.79	399.248	300.003	475.213	383.037	415.458
965.1	407.965	237.743	590.219	373.052	442.877		965.1	386.386	237.743	590.219	348.167	424.605		965.1	399.506	237.743	590.219	366.907	432.105		965.1	394.552	237.743	590.219	362.546	426.557		965.1	396.137	297.72	471.766	380.105	412.168
970.42	405.034	235.411	586.177	370.331	439.738		970.42	383.511	235.411	586.177	345.464	421.558		970.42	396.68	235.411	586.177	364.25	429.11		970.42	391.745	235.411	586.177	359.91	423.58		970.42	393.555	295.684	468.512	377.69	409.42
975.73	404.797	234.575	586.274	370.189	439.405		975.73	383.279	234.575	586.274	345.288	421.269		975.73	396.485	234.575	586.274	364.133	428.837		975.73	391.62	234.575	586.274	359.827	423.414		975.73	393.69	295.954	467.379	377.971	409.409
981.06	405.744	234.233	588.151	371.153	440.336		981.06	384.173	234.233	588.151	346.155	422.191		981.06	397.442	234.233	588.151	365.101	429.783		981.06	392.654	234.233	588.151	360.828	424.48		981.06	394.921	297.139	467.418	379.329	410.513
986.38	407.045	234.073	590.403	372.426	441.663		986.38	385.38	234.073	590.403	347.301	423.459		986.38	398.725	234.073	590.403	366.363	431.087		986.38	394.004	234.073	590.403	362.117	425.892		986.38	396.412	298.649	468.028	380.919	411.905
991.71	407.953	233.778	591.942	373.295	442.612		991.71	386.169	233.778	591.942	348.031	424.308		991.71	399.6	233.778	591.942	367.211	431.989		991.71	394.917	233.778	591.942	362.979	426.855		991.71	397.343	299.792	468.528	381.928	412.758
997.04	407.949	233.356	591.703	373.241	442.657		997.04	386.027	233.356	591.703	347.847	424.207		997.04	399.545	233.356	591.703	367.128	431.963		997.04	394.841	233.356	591.703	362.885	426.798		997.04	397.037	299.813	468.453	381.661	412.412
1002.38	408.569	233.184	592.887	373.768	443.37		1002.38	386.528	233.184	592.887	348.259	424.797		1002.38	400.108	233.184	592.887	367.62	432.597		1002.38	395.42	233.184	592.887	363.379	427.461		1002.38	397.502	300.131	468.241	382.182	412.822
1007.72	409.129	233.091	593.991	374.189	444.069		1007.72	387.002	233.091	593.991	348.598	425.407		1007.72	400.593	233.091	593.991	367.993	433.193		1007.72	395.894	233.091	593.991	363.74	428.047		1007.72	398.097	300.716	468.539	382.775	413.42
1013.07	409.305	232.95	594.477	374.248	444.362		1013.07	387.101	232.95	594.477	348.579	425.624		1013.07	400.706	232.95	594.477	368.012	433.399		1013.07	395.973	232.95	594.477	363.739	428.208		1013.07	398.287	300.803	468.761	382.941	413.634
1018.42	409.494	232.845	595.075	374.336	444.652		1018.42	387.224	232.845	595.075	348.59	425.858		1018.42	400.842	232.845	595.075	368.066	433.618		1018.42	396.078	232.845	595.075	363.773	428.383		1018.42	398.486	300.887	468.949	383.121	413.851
1023.77	409.741	232.774	595.829	374.481	445		1023.77	387.414	232.774	595.829	348.663	426.165		1023.77	401.04	232.774	595.829	368.18	433.9		1023.77	396.244	232.774	595.829	363.867	428.62		1023.77	398.771	301.091	469.239	383.385	414.158
1029.13	410.116	232.778	596.89	374.764	445.467		1029.13	387.748	232.778	596.89	348.883	426.612		1029.13	401.375	232.778	596.89	368.436	434.314		1029.13	396.555	232.778	596.89	364.107	429.003		1029.13	399.208	301.423	469.57	383.807	414.609
1034.49	410.287	232.654	597.734	374.843	445.73		1034.49	387.893	232.654	597.734	348.923	426.864		1034.49	401.505	232.654	597.734	368.489	434.521		1034.49	396.666	232.654	597.734	364.147	429.185		1034.49	399.533	301.778	469.801	384.127	414.939
1039.85	410.185	232.404	598.133	374.664	445.706		1039.85	387.76	232.404	598.133	348.708	426.811		1039.85	401.363	232.404	598.133	368.284	434.441		1039.85	396.506	232.404	598.133	363.931	429.082		1039.85	399.574	301.944	469.766	384.178	414.97
1045.22	409.83	231.999	598.089	374.236	445.425		1045.22	387.364	231.999	598.089	348.252	426.477		1045.22	400.963	231.999	598.089	367.83	434.095		1045.22	396.093	231.999	598.089	363.467	428.72		1045.22	399.381	301.996	469.524	384.008	414.754
1050.59	409.171	231.434	597.517	373.524	444.818		1050.59	386.664	231.434	597.517	347.52	425.808		1050.59	400.261	231.434	597.517	367.095	433.428		1050.59	395.384	231.434	597.517	362.726	428.041		1050.59	398.911	301.854	469.008	383.574	414.248
1055.97	408.298	230.748	596.579	372.616	443.98		1055.97	385.745	230.748	596.579	346.6	424.89		1055.97	399.348	230.748	596.579	366.166	432.53		1055.97	394.472	230.748	596.579	361.797	427.148		1055.97	398.251	301.624	468.258	382.968	413.534
1061.35	407.087	229.92	594.98	371.395	442.78		1061.35	384.489	229.92	594.98	345.377	423.601		1061.35	398.1	229.92	594.98	364.927	431.274		1061.35	393.227	229.92	594.98	360.56	425.894		1061.35	397.271	301.137	467.285	382.045	412.498
1066.73	405.65	228.989	592.979	369.979	441.321		1066.73	383.007	228.989	592.979	343.967	422.048		1066.73	396.634	228.989	592.979	363.499	429.769		1066.73	391.773	228.989	592.979	359.14	424.407		1066.73	396.067	300.518	466.004	380.917	411.217
1072.12	404.202	228.001	591.005	368.581	439.824		1072.12	381.544	228.001	591.005	342.598	420.49		1072.12	395.174	228.001	591.005	362.099	428.248		1072.12	390.342	228.001	591.005	357.757	422.928		1072.12	395.002	300.041	464.723	379.94	410.064
1077.51	402.5	226.886	588.64	366.957	438.043		1077.51	379.872	226.886	588.64	341.038	418.705		1077.51	393.481	226.886	588.64	360.486	426.475		1077.51	388.674	226.886	588.64	356.16	421.188		1077.51	393.877	299.52	463.552	378.882	408.872
1082.91	399.86	225.646	584.683	364.464	435.256		1082.91	377.307	225.646	584.683	338.66	415.954		1082.91	390.878	225.646	584.683	358.021	423.736		1082.91	386.067	225.646	584.683	353.702	418.433		1082.91	391.714	297.97	461.596	376.761	406.668
1088.3	397.869	224.635	582.83	362.575	433.163		1088.3	375.424	224.635	582.83	336.928	413.919		1088.3	388.927	224.635	582.83	356.159	421.694		1088.3	384.191	224.635	582.83	351.879	416.504		1088.3	390.47	297.289	459.154	375.648	405.292
1093.71	398.251	224.221	584.933	362.974	433.527		1093.71	376.059	224.221	584.933	337.579	414.539		1093.71	389.354	224.221	584.933	356.583	422.126		1093.71	384.786	224.221	584.933	352.377	417.195		1093.71	392.546	299.867	463.333	377.844	407.248
1099.11	399.114	224.448	587.221	363.852	434.376		1099.11	377.277	224.448	587.221	338.827	415.726		1099.11	390.246	224.448	587.221	357.475	423.016		1099.11	385.807	224.448	587.221	353.33	418.284		1099.11	395.392	303.646	468.88	380.693	410.091
1104.53	398.742	224.895	586.93	363.663	433.822		1104.53	377.257	224.895	586.93	339.054	415.459		1104.53	389.943	224.895	586.93	357.331	422.556		1104.53	385.593	224.895	586.93	353.238	417.949		1104.53	396.173	305.251	470.845	381.502	410.845
1109.94	395.574	224.68	580.818	360.878	430.27		1109.94	374.476	224.68	580.818	336.747	412.205		1109.94	386.88	224.68	580.818	354.62	419.14		1109.94	382.457	224.68	580.818	350.515	414.4		1109.94	393.431	303.886	467.066	378.738	408.125
1115.36	391.188	223.791	573.346	357.025	425.35		1115.36	370.416	223.791	573.346	333.317	407.516		1115.36	382.669	223.791	573.346	350.884	414.453		1115.36	378.232	223.791	573.346	346.802	409.661		1115.36	389.028	300.532	460.835	374.454	403.603
1120.78	386.016	222.246	564.463	352.525	419.507		1120.78	365.658	222.246	564.463	329.298	402.018		1120.78	377.727	222.246	564.463	346.536	408.917		1120.78	373.291	222.246	564.463	342.494	404.088		1120.78	384.072	297.197	453.79	369.625	398.518
1126.21	378.45	219.396	551.692	345.874	411.027		1126.21	358.572	219.396	551.692	323.175	393.968		1126.21	370.477	219.396	551.692	340.094	400.861		1126.21	366.027	219.396	551.692	336.099	395.955		1126.21	376.443	291.613	445.246	362.182	390.704
1131.64	368.057	215.249	534.572	336.571	399.543		1131.64	348.682	215.249	534.572	314.422	382.942		1131.64	360.465	215.249	534.572	331.043	389.887		1131.64	355.964	215.249	534.572	327.095	384.832		1131.64	365.658	283.35	436.063	351.607	379.709
1137.07	356.363	210.343	521.553	325.999	386.728		1137.07	337.462	210.343	521.553	304.361	370.563		1137.07	349.179	210.343	521.553	320.74	377.618		1137.07	344.643	210.343	515.837	316.853	372.433		1137.07	353.317	273.525	424.41	339.526	367.108
1142.51	346.859	205.592	508.508	317.443	376.275		1142.51	328.374	205.592	508.508	296.235	360.514		1142.51	340.052	205.592	508.508	312.431	367.673		1142.51	335.619	205.592	501.916	308.645	362.593		1142.51	343.711	266.183	413.181	330.321	357.101
1147.95	340.998	201.673	496.187	312.305	369.692		1147.95	322.932	201.673	496.187	291.467	354.398		1147.95	334.509	201.673	496.187	307.498	361.52		1147.95	330.254	201.673	493.727	303.826	356.683		1147.95	338.692	263.129	405.965	325.709	351.674
1153.4	336.98	198.85	488.109	308.839	365.12		1153.4	319.222	198.85	488.109	288.265	350.179		1153.4	330.721	198.85	488.109	304.183	357.26		1153.4	326.617	198.85	488.109	300.604	352.629		1153.4	335.44	261.659	400.817	322.784	348.095
1158.84	333.953	196.813	483.602	306.231	361.675		1158.84	316.349	196.813	483.602	285.785	346.914		1158.84	327.866	196.813	483.602	301.687	354.045		1158.84	323.874	196.813	483.602	298.179	349.568		1158.84	332.565	259.919	396.135	320.181	344.949
1164.3	331.263	195.051	478.808	303.826	358.7		1164.3	313.735	195.051	478.808	283.415	344.056		1164.3	325.287	195.051	478.808	299.355	351.219		1164.3	321.3	195.051	478.808	295.868	346.732		1164.3	329.828	258.167	393.065	317.555	342.1
1169.75	331.161	194.054	479.187	303.867	358.456		1169.75	313.602	194.054	479.187	283.389	343.815		1169.75	325.27	194.054	479.187	299.449	351.091		1169.75	321.423	194.054	479.187	296.027	346.82		1169.75	329.905	258.353	390.827	317.863	341.948
1175.22	332.115	193.572	480.725	304.887	359.343		1175.22	314.619	193.572	480.725	284.427	344.812		1175.22	326.268	193.572	480.725	300.495	352.042		1175.22	322.528	193.572	480.725	297.122	347.934		1175.22	331.516	260.414	391.339	319.581	343.452
1180.68	331.992	192.927	480.39	304.896	359.088		1180.68	314.57	192.927	480.39	284.489	344.651		1180.68	326.198	192.927	480.39	300.538	351.858		1180.68	322.521	192.927	480.39	297.2	347.842		1180.68	331.617	260.975	390.97	319.763	343.472
1186.15	330.902	192.201	478.45	303.956	357.848		1186.15	313.569	192.201	478.45	283.644	343.494		1186.15	325.153	192.201	478.45	299.63	350.677		1186.15	321.494	192.201	478.45	296.309	346.68		1186.15	330.579	260.466	390.138	318.763	342.395
1191.62	329.631	191.493	476.226	302.822	356.44		1191.62	312.362	191.493	476.226	282.59	342.133		1191.62	323.918	191.493	476.226	298.522	349.315		1191.62	320.269	191.493	476.226	295.213	345.325		1191.62	329.19	259.422	388.749	317.421	340.958
1197.1	328.611	190.868	474.494	301.904	355.319		1197.1	311.367	190.868	474.494	281.708	341.026		1197.1	322.922	190.868	474.494	297.62	348.223		1197.1	319.28	190.868	474.494	294.322	344.238		1197.1	328.067	258.574	387.607	316.34	339.794
1202.58	327.832	190.337	473.258	301.186	354.478		1202.58	310.576	190.337	473.258	280.983	340.17		1202.58	322.151	190.337	473.258	296.91	347.392		1202.58	318.513	190.337	473.258	293.617	343.409		1202.58	327.227	257.934	386.829	315.532	338.922
1208.06	327.375	189.917	472.677	300.755	353.995		1208.06	310.072	189.917	472.677	280.505	339.639		1208.06	321.691	189.917	472.677	296.477	346.904		1208.06	318.063	189.917	472.677	293.191	342.935		1208.06	326.754	257.584	386.258	315.104	338.403
1213.55	327.021	189.568	472.279	300.392	353.651		1213.55	309.655	189.568	472.279	280.082	339.228		1213.55	321.317	189.568	472.279	296.101	346.533		1213.55	317.691	189.568	472.279	292.815	342.566		1213.55	326.465	257.468	385.895	314.855	338.076
1219.04	326.494	189.148	471.577	299.856	353.133		1219.04	309.043	189.148	471.577	279.464	338.621		1219.04	320.767	189.148	471.577	295.551	345.984		1219.04	317.133	189.148	471.577	292.262	342.004		1219.04	325.958	257.127	385.398	314.387	337.529
1224.54	326.249	188.768	471.488	299.584	352.915		1224.54	308.705	188.768	471.488	279.102	338.308		1224.54	320.497	188.768	471.488	295.263	345.731		1224.54	316.873	188.768	471.488	291.977	341.768		1224.54	325.834	257.141	385.006	314.324	337.345
1230.04	325.957	188.394	471.387	299.248	352.666		1230.04	308.329	188.394	471.387	278.689	337.969		1230.04	320.174	188.394	471.387	294.908	345.44		1230.04	316.555	188.394	471.387	291.622	341.488		1230.04	325.745	257.238	384.649	314.287	337.202
1235.54	325.78	188.101	471.637	299.019	352.542		1235.54	308.081	188.101	471.637	278.398	337.764		1235.54	319.968	188.101	471.637	294.659	345.276		1235.54	316.365	188.101	471.637	291.378	341.353		1235.54	325.856	257.507	384.303	314.456	337.257
1241.05	325.585	187.871	471.803	298.755	352.416		1241.05	307.863	187.871	471.803	278.122	337.605		1241.05	319.738	187.871	471.803	294.372	345.104		1241.05	316.144	187.871	471.803	291.091	341.197		1241.05	326.136	257.919	384.285	314.751	337.521
1246.56	324.884	187.502	471.026	298.017	351.752		1246.56	307.156	187.502	471.026	277.392	336.92		1246.56	319.013	187.502	471.026	293.62	344.406		1246.56	315.406	187.502	471.026	290.33	340.481		1246.56	325.818	257.744	383.921	314.431	337.205
1252.07	324.159	187.115	470.221	297.267	351.05		1252.07	306.443	187.115	470.221	276.67	336.216		1252.07	318.268	187.115	470.221	292.859	343.678		1252.07	314.655	187.115	470.221	289.566	339.744		1252.07	325.525	257.663	383.552	314.138	336.913
1257.59	323.037	186.574	468.735	296.162	349.911		1257.59	305.355	186.574	468.735	275.613	335.097		1257.59	317.142	186.574	468.735	291.752	342.531		1257.59	313.514	186.574	468.735	288.454	338.573		1257.59	324.75	257.157	382.822	313.362	336.137
1263.11	321.626	185.833	466.829	294.811	348.44		1263.11	303.986	185.833	466.829	274.316	333.656		1263.11	315.741	185.833	466.829	290.41	341.073		1263.11	312.106	185.833	466.829	287.112	337.1		1263.11	323.632	256.378	381.661	312.267	334.997
1268.64	319.974	184.885	464.656	293.257	346.69		1268.64	302.392	184.885	464.656	272.829	331.955		1268.64	314.116	184.885	464.656	288.875	339.357		1268.64	310.485	184.885	464.656	285.586	335.385		1268.64	322.286	255.447	380.142	310.966	333.606
1274.17	317.993	183.705	462.057	291.42	344.567		1274.17	300.488	183.705	462.057	271.076	329.901		1274.17	312.178	183.705	462.057	287.067	337.29		1274.17	308.563	183.705	462.057	283.793	333.333		1274.17	320.615	254.256	378.198	309.361	331.869
1279.71	315.664	182.303	458.977	289.277	342.052		1279.71	298.265	182.303	458.977	269.048	327.482		1279.71	309.909	182.303	458.977	284.966	334.853		1279.71	306.32	182.303	458.977	281.715	330.926		1279.71	318.603	252.855	375.755	307.433	329.773
1285.24	313.094	180.769	455.714	286.925	339.263		1285.24	295.843	180.769	455.714	266.859	324.826		1285.24	307.412	180.769	455.714	282.664	332.16		1285.24	303.867	180.769	455.714	279.445	328.289		1285.24	316.44	251.422	372.902	305.376	327.505
1290.79	310.119	179.161	452.053	284.203	336.034		1290.79	293.074	179.161	452.053	264.375	321.774		1290.79	304.522	179.161	452.053	280.001	329.043		1290.79	301.035	179.161	452.053	276.823	325.246		1290.79	313.918	249.815	369.419	302.98	324.857
1296.33	305.955	177.243	446.365	280.369	331.542		1296.33	289.199	177.243	446.365	260.876	317.522		1296.33	300.463	177.243	446.365	276.24	324.686		1296.33	297.007	177.243	446.365	273.096	320.918		1296.33	310.095	247.041	364.923	299.265	320.925
1301.88	301.963	175.221	441.431	276.716	327.211		1301.88	285.553	175.221	441.431	257.619	313.487		1301.88	296.589	175.221	441.431	272.669	320.509		1301.88	293.208	175.221	441.431	269.578	316.838		1301.88	306.728	244.938	360.333	296.065	317.39
1307.43	296.863	172.831	434.697	272.06	321.666		1307.43	280.872	172.831	434.697	253.448	308.295		1307.43	291.631	172.831	434.697	268.114	315.149		1307.43	288.303	172.831	434.697	265.073	311.533		1307.43	302.174	240.506	355.149	291.652	312.696
1458.84	104.595	72.8818	143.779	99.6736	109.517		1458.84	103.824	82.7297	138.982	99.2385	108.41		1458.84	104.731	72.8818	143.779	99.8664	109.596		1458.84	104.395	72.8818	143.779	99.4474	109.342		1458.84	91.899	63.2909	126.804	88.1615	95.6365
1464.5	104.989	74.1253	146.253	99.9524	110.025		1464.5	103.758	81.7991	141.124	99.1024	108.413		1464.5	105.069	74.1253	146.253	100.086	110.051		1464.5	104.692	74.1253	146.253	99.6334	109.751		1464.5	93.0514	63.9818	128.467	89.2598	96.8431
1470.17	106.913	76.2947	149.392	101.658	112.169		1470.17	105.362	81.6758	144.782	100.436	110.289		1470.17	106.948	76.2947	149.392	101.746	112.149		1470.17	106.54	76.2947	149.392	101.264	111.817		1470.17	95.7326	66.3616	130.984	91.885	99.5802
1475.84	108.984	78.8141	151.827	103.506	114.461		1475.84	107.121	81.8224	148.812	101.874	112.368		1475.84	108.962	78.8141	151.827	103.538	114.385		1475.84	108.513	78.8141	151.827	103.018	114.007		1475.84	98.4754	68.4348	132.883	94.5683	102.383
1481.51	111.06	81.6202	153.957	105.311	116.809		1481.51	108.817	81.9119	152.985	103.169	114.465		1481.51	110.964	81.6202	153.957	105.271	116.658		1481.51	110.447	81.6202	153.957	104.695	116.2		1481.51	101.347	70.4967	134.573	97.3746	105.319
1487.19	112.807	81.0113	157.396	106.628	118.986		1487.19	110.015	81.0113	157.396	103.766	116.263		1487.19	112.619	81.0113	157.396	106.501	118.737		1487.19	112.02	81.0113	157.396	105.854	118.186		1487.19	104.165	72.6151	136.203	100.118	108.212
1492.87	114.823	79.9348	162.681	108.064	121.583		1492.87	111.421	79.9348	162.681	104.397	118.444		1492.87	114.533	79.9348	162.681	107.843	121.223		1492.87	113.863	79.9348	162.681	107.126	120.601		1492.87	107.491	75.4567	138.738	103.36	111.622
1498.55	117.754	79.9343	168.956	110.435	125.073		1498.55	113.858	79.9343	168.956	106.117	121.599		1498.55	117.371	79.9343	168.956	110.13	124.611		1498.55	116.663	79.9343	168.956	109.365	123.961		1498.55	111.611	79.2877	142.534	107.399	115.822
1504.24	120.784	80.8025	174.493	113.051	128.516		1504.24	116.497	80.8025	174.493	108.214	124.78		1504.24	120.32	80.8025	174.493	112.676	127.965		1504.24	119.555	80.8025	174.493	111.857	127.253		1504.24	115.295	82.2094	145.022	111.003	119.587
1509.93	124.281	82.1155	180.415	116.148	132.415		1509.93	119.632	82.1155	180.415	110.844	128.42		1509.93	123.737	82.1155	180.415	115.703	131.771		1509.93	122.924	82.1155	180.415	114.837	131.011		1509.93	119.384	85.5885	148.183	115.008	123.759
1515.63	128.147	83.6852	186.544	119.646	136.647		1515.63	123.17	83.6852	186.544	113.931	132.409		1515.63	127.525	83.6852	186.544	119.137	135.914		1515.63	126.666	83.6852	186.544	118.226	135.106		1515.63	123.691	88.9563	151.491	119.22	128.162
1521.33	131.955	85.3717	192.301	123.105	140.806		1521.33	126.646	85.3717	192.301	116.977	136.314		1521.33	131.257	85.3717	192.301	122.531	139.984		1521.33	130.34	85.3717	192.301	121.569	139.111		1521.33	127.861	91.9686	154.354	123.283	132.439
1527.03	135.675	86.9067	197.904	126.465	144.885		1527.03	130.028	86.9067	197.904	119.921	140.135		1527.03	134.898	86.9067	197.904	125.825	143.97		1527.03	133.922	86.9067	197.904	124.813	143.032		1527.03	131.978	94.9278	157.151	127.285	136.671
1532.74	139.44	88.6173	203.619	129.868	149.012		1532.74	133.469	88.6173	203.619	122.934	144.004		1532.74	138.585	88.6173	203.619	129.165	148.006		1532.74	137.562	88.6173	203.619	128.107	147.018		1532.74	136.128	98.0646	160.142	131.325	140.931
1538.45	143.077	90.4314	208.989	133.167	152.987		1538.45	136.806	90.4314	208.989	125.874	147.738		1538.45	142.146	90.4314	208.989	132.401	151.891		1538.45	141.07	90.4314	208.989	131.297	150.842		1538.45	140.105	100.999	164.576	135.188	145.022
1544.17	146.641	92.291	214.337	136.394	156.888		1544.17	140.084	92.291	214.337	128.763	151.405		1544.17	145.635	92.291	214.337	135.568	155.703		1544.17	144.513	92.291	214.337	134.421	154.605		1544.17	144.019	103.994	169.032	138.991	149.046
1549.89	150.053	94.1859	219.449	139.486	160.62		1549.89	143.24	94.1859	219.449	131.556	154.925		1549.89	148.97	94.1859	219.449	138.597	159.343		1549.89	147.802	94.1859	219.449	137.409	158.196		1549.89	147.789	106.878	173.375	142.65	152.928
1555.61	153.22	95.8159	224.172	142.357	164.083		1555.61	146.182	95.8159	224.172	134.165	158.198		1555.61	152.063	95.8159	224.172	141.408	162.718		1555.61	150.847	95.8159	224.172	140.179	161.516		1555.61	151.284	109.546	177.441	146.035	156.532
1561.34	156.197	97.3667	228.616	145.054	167.339		1561.34	148.953	97.3667	228.616	136.625	161.28		1561.34	154.966	97.3667	228.616	144.046	165.885		1561.34	153.705	97.3667	228.616	142.778	164.632		1561.34	154.577	112.061	181.288	149.222	159.931
1567.07	158.928	98.7929	232.638	147.527	170.329		1567.07	151.497	98.7929	232.638	138.883	164.111		1567.07	157.627	98.7929	232.638	146.463	168.79		1567.07	156.321	98.7929	232.638	145.157	167.485		1567.07	157.597	114.357	184.852	152.141	163.053
1572.8	161.486	100.103	236.422	149.841	173.132		1572.8	153.881	100.103	236.422	140.996	166.767		1572.8	160.118	100.103	236.422	148.724	171.513		1572.8	158.772	100.103	236.422	147.383	170.161		1572.8	160.424	116.551	188.148	154.875	165.973
1578.54	163.812	101.279	239.867	151.938	175.687		1578.54	156.045	101.279	239.867	142.906	169.184		1578.54	162.379	101.279	239.867	150.769	173.989		1578.54	160.995	101.279	239.867	149.397	172.593		1578.54	163.025	118.562	191.181	157.389	168.661
1584.29	165.943	102.337	243.081	153.851	178.034		1584.29	158.025	102.337	243.081	144.647	171.403		1584.29	164.445	102.337	243.081	152.632	176.258		1584.29	163.025	102.337	243.081	151.229	174.82		1584.29	165.459	120.477	194.006	159.742	171.177
1590.03	167.812	103.274	245.932	155.523	180.102		1590.03	159.755	103.274	245.932	146.158	173.351		1590.03	166.253	103.274	245.932	154.256	178.25		1590.03	164.795	103.274	245.932	152.822	176.768		1590.03	167.648	122.17	196.556	161.854	173.442
1595.78	169.477	104.043	248.599	156.991	181.962		1595.78	161.282	104.043	248.599	147.467	175.097		1595.78	167.856	104.043	248.599	155.677	180.035		1595.78	166.361	104.043	248.599	154.214	178.509		1595.78	169.721	123.773	198.879	163.857	175.584
1601.54	170.953	104.732	251.032	158.292	183.614		1601.54	162.629	104.732	251.032	148.621	176.637		1601.54	169.274	104.732	251.032	156.932	181.615		1601.54	167.751	104.732	251.032	155.445	180.056		1601.54	171.581	125.207	201.011	165.655	177.507
1607.3	172.24	105.343	253.212	159.415	185.064		1607.3	163.812	105.343	253.212	149.624	177.999		1607.3	170.502	105.343	253.212	158.011	182.994		1607.3	168.946	105.343	253.212	156.498	181.394		1607.3	173.236	126.557	202.989	167.253	179.219
1613.06	173.299	105.897	255.213	160.354	186.244		1613.06	164.802	105.897	255.213	150.48	179.123		1613.06	171.519	105.897	255.213	158.917	184.121		1613.06	169.938	105.897	255.213	157.385	182.49		1613.06	174.487	127.488	204.565	168.454	180.52
1618.82	174.251	106.42	257.023	161.181	187.321		1618.82	165.68	106.42	257.023	151.221	180.14		1618.82	172.421	106.42	257.023	159.706	185.136		1618.82	170.816	106.42	257.023	158.156	183.476		1618.82	175.717	128.455	206.139	169.637	181.797
1624.59	175.092	106.893	258.674	161.916	188.268		1624.59	166.461	106.893	258.674	151.883	181.039		1624.59	173.226	106.893	258.674	160.414	186.038		1624.59	171.596	106.893	258.674	158.845	184.347		1624.59	176.826	129.422	207.391	170.71	182.941
1630.37	176.041	107.466	260.459	162.767	189.315		1630.37	167.366	107.466	260.459	152.676	182.056		1630.37	174.14	107.466	260.459	161.238	187.042		1630.37	172.492	107.466	260.459	159.655	185.329		1630.37	178.045	130.337	208.777	171.891	184.2
1636.14	177.057	108.14	262.461	163.699	190.415		1636.14	168.363	108.14	262.461	153.578	183.147		1636.14	175.127	108.14	262.461	162.148	188.107		1636.14	173.474	108.14	262.461	160.557	186.39		1636.14	179.39	131.177	210.112	173.193	185.586
1641.92	178.194	108.949	264.747	164.76	191.629		1641.92	169.517	108.949	264.747	154.642	184.392		1641.92	176.253	108.949	264.747	163.199	189.307		1641.92	174.604	108.949	264.747	161.607	187.602		1641.92	180.939	132.176	211.376	174.704	187.175
1647.71	179.152	109.733	266.637	165.682	192.622		1647.71	170.521	109.733	266.637	155.595	185.447		1647.71	177.215	109.733	266.637	164.123	190.306		1647.71	175.571	109.733	266.637	162.532	188.61		1647.71	182.12	132.697	212.344	175.845	188.394
1653.5	180.031	110.451	268.271	166.531	193.532		1653.5	171.457	110.451	268.271	156.481	186.433		1653.5	178.092	110.451	268.271	164.97	191.215		1653.5	176.448	110.451	268.271	163.376	189.519		1653.5	183.11	133.252	213.255	176.802	189.417
1659.29	180.671	111.156	269.416	167.206	194.136		1659.29	172.168	111.156	269.416	157.225	187.112		1659.29	178.748	111.156	269.416	165.656	191.839		1659.29	177.12	111.156	269.416	164.073	190.167		1659.29	183.442	133.364	213.69	177.111	189.773
1665.09	181.2	111.978	270.149	167.732	194.668		1665.09	172.732	111.978	270.149	157.794	187.671		1665.09	179.258	111.978	270.149	166.169	192.346		1665.09	177.634	111.978	270.149	164.588	190.68		1665.09	183.931	133.886	214.383	177.576	190.286
1670.89	181.589	112.908	270.374	168.21	194.968		1670.89	173.19	112.908	270.374	158.383	187.996		1670.89	179.665	112.908	270.374	166.661	192.669		1670.89	178.054	112.908	270.374	165.092	191.017		1670.89	184.213	134.248	214.306	177.845	190.582
1676.69	181.932	114.623	269.662	168.72	195.145		1676.69	173.623	114.623	269.662	159.057	188.189		1676.69	179.994	114.623	269.662	167.164	192.825		1676.69	178.379	114.623	269.662	165.601	191.157		1676.69	184.093	134.877	214.493	177.724	190.463
1682.5	182.395	116.954	268.527	169.436	195.355		1682.5	174.219	116.954	268.527	160.026	188.412		1682.5	180.44	116.954	268.527	167.872	193.008		1682.5	178.844	116.954	268.527	166.335	191.353		1682.5	184.197	135.009	214.569	177.808	190.585
1688.31	183.215	121.062	267.154	170.674	195.756		1688.31	175.346	121.062	267.154	161.744	188.949		1688.31	181.271	121.062	267.154	169.128	193.415		1688.31	179.698	121.062	267.154	167.626	191.77		1688.31	183.897	135.456	214.174	177.512	190.282
1694.13	184.267	125.662	266.734	172.249	196.285		1694.13	176.874	125.662	266.734	163.985	189.764		1694.13	182.362	125.662	266.734	170.741	193.983		1694.13	180.908	125.662	266.734	169.33	192.485		1694.13	184.181	134.302	212.89	177.8	190.562
1699.95	185.268	131.708	266.055	173.828	196.708		1699.95	178.461	131.708	266.055	166.34	190.582		1699.95	183.408	131.708	266.055	172.364	194.452		1699.95	181.992	131.708	266.055	171.006	192.978		1699.95	183.795	134.43	210.916	177.465	190.124
1705.77	186.21	137.221	264.994	175.396	197.023		1705.77	180.095	137.221	264.994	168.762	191.428		1705.77	184.449	137.221	264.994	174.01	194.889		1705.77	183.067	137.221	264.994	172.705	193.43		1705.77	183.283	133.563	208.058	177.014	189.552
1711.6	187.72	143.89	263.099	177.478	197.963		1711.6	182.307	143.89	263.099	171.734	192.879		1711.6	186.013	143.89	263.099	176.141	195.885		1711.6	184.646	143.89	263.099	174.878	194.414		1711.6	182.272	132.614	206.037	176.041	188.503
1717.43	189.696	146.69	265.055	179.627	199.766		1717.43	184.652	149.112	265.055	174.401	194.903		1717.43	187.887	146.69	265.055	178.224	197.55		1717.43	186.6	146.69	265.055	177.012	196.188		1717.43	183.51	134.095	207.467	177.288	189.732
1723.27	193.388	148.622	269.137	183.384	203.391		1723.27	188.78	156.23	269.137	178.67	198.89		1723.27	191.381	148.622	269.137	181.851	200.911		1723.27	190.175	148.622	269.137	180.688	199.661		1723.27	185.638	137.297	211.916	179.373	191.904
1729.11	197.186	152.188	272.784	186.871	207.5		1729.11	192.438	159.188	272.784	182.15	202.726		1729.11	194.831	152.188	272.784	185.125	204.538		1729.11	193.621	152.188	272.784	183.949	203.293		1729.11	188.784	140.213	215.973	182.397	195.17
1734.95	202.17	156.321	276.047	191.265	213.076		1734.95	197.056	161.916	276.047	186.4	207.712		1734.95	199.277	156.321	276.047	189.222	209.332		1734.95	197.956	156.321	276.047	187.97	207.941		1734.95	192.694	149.077	220.396	186.194	199.193
1740.8	208.029	161.149	284.338	196.345	219.713		1740.8	202.506	164.968	284.338	191.266	213.746		1740.8	204.667	161.149	284.338	194.052	215.281		1740.8	203.519	161.149	284.338	192.864	214.175		1740.8	200.052	156.403	230.424	193.333	206.771
1746.65	212.767	164.103	289.236	200.551	224.982		1746.65	207.091	169.856	289.236	195.362	218.82		1746.65	209.103	164.103	289.236	198.105	220.101		1746.65	207.879	164.103	289.236	196.853	218.905		1746.65	205.051	163.391	235.331	198.139	211.964
1752.5	217.511	165.969	294.847	204.874	230.147		1752.5	211.662	174.173	294.847	199.542	223.782		1752.5	213.625	165.969	294.847	202.319	224.931		1752.5	212.359	165.969	294.847	201.028	223.69		1752.5	209.9	165.84	242.622	202.714	217.085
1758.36	220.724	167.459	298.791	207.626	233.822		1758.36	214.454	175.884	298.791	201.774	227.134		1758.36	216.714	167.459	298.791	204.983	228.445		1758.36	215.318	167.459	298.791	203.597	227.039		1758.36	214.156	166.468	248.241	206.841	221.472
1764.22	222.671	169.884	299.816	209.338	236.004		1764.22	216.081	176.806	299.816	203.067	229.095		1764.22	218.636	169.884	299.816	206.664	230.608		1764.22	217.148	169.884	299.816	205.217	229.08		1764.22	216.61	165.856	252.217	209.165	224.054
1770.09	224.232	170.849	302.891	210.59	237.875		1770.09	217.275	177.106	299.527	203.944	230.606		1770.09	220.117	170.849	302.891	207.856	232.379		1770.09	218.551	170.849	302.891	206.351	230.751		1770.09	218.377	165.439	255.255	210.694	226.06
1775.96	225.296	170.536	305.923	211.244	239.348		1775.96	217.899	175.442	301.721	204.142	231.656		1775.96	221.015	170.536	305.923	208.415	233.615		1775.96	219.436	170.536	305.923	206.884	231.987		1775.96	220.441	166.202	258.236	212.659	228.223
1781.83	226.071	170.372	307.033	211.717	240.426		1781.83	218.402	174.812	302.383	204.38	232.423		1781.83	221.623	170.372	307.033	208.804	234.442		1781.83	220.003	170.372	307.033	207.24	232.766		1781.83	221.213	166.653	259.126	213.353	229.074
1787.71	226.431	169.794	307.79	211.799	241.064		1787.71	218.525	174.276	302.435	204.305	232.744		1787.71	221.784	169.794	307.79	208.798	234.77		1787.71	220.129	169.794	307.79	207.206	233.052		1787.71	221.166	167.203	258.658	213.289	229.043
1793.59	226.376	168.802	309.517	211.483	241.27		1793.59	218.267	173.834	301.878	203.911	232.624		1793.59	221.498	168.802	309.517	208.391	234.605		1793.59	219.813	168.802	309.517	206.778	232.849		1793.59	220.3	167.852	256.858	212.451	228.148
1799.48	225.906	167.395	310.864	210.758	241.054		1799.48	217.63	173.469	300.712	203.19	232.07		1799.48	220.766	167.395	310.864	207.575	233.956		1799.48	219.056	167.395	310.864	205.944	232.167		1799.48	218.614	168.599	254.001	210.804	226.423
1805.37	225.021	165.573	311.831	209.61	240.433		1805.37	216.612	171.087	298.936	202.13	231.094		1805.37	219.586	165.573	311.831	206.336	232.836		1805.37	217.856	165.573	311.831	204.691	231.021		1805.37	216.108	169.446	249.669	208.294	223.922
			0					#DIV/0!	0	0
