# Supplementary material for: Plot-level rapid screening for photosynthetic parameters using proximal hyperspectral imaging
Source: J Exp Bot. 2020 Feb 24;71(7):2312–28. doi: 10.1093/jxb/eraa068 (PMC7134947; doi:10.1093/jxb/eraa068)
Supplement: eraa068_suppl_Supplementary_Dataset_S2 [file eraa068_suppl_supplementary_dataset_s2.xlsx]

## Sheet: Sheet1
EXPERIMENT 1
Year	genotype	Vcmax measured	Vcmax Predicted		Jmax measured	Jmax predict		Chl measured	chl predicted		Chl a:b measured	Chl a:b		C%measu	C% pred		N%Meas	N% pred
2017	PH	162.438	178.939		208.26	217.73		0.229619	0.237698		1.92952	2.11821		42.3267	40.8622		5.16	6.19412
2017	PH	195.078	135.903		236.57	214.606		0.233641	0.237028		2.18991	2.10901		42.7025	36.7859		5.4475	6.8083
2017	PH	196.195	188.265		238.49	218.783		0.211371	0.194818		2.33924	2.11735		41.8625	43.2033		5.35667	4.99118
2017	PH	202.748	177.401		238.153	295.829		0.246137	0.198789		1.91197	2.90532		42.78	41.7771		4.99	4.29515
2018	PH	150.618	214.727		215.108	226.279		0.1165	0.144632		3.0866	2.85473		44.2412	46.0579		3.363	3.03023
2018	PH	271.649	211.759		282.563	277.67		0.1955	0.188668		3.6749	3.41313		44.1202	47.7075		4.7306	5.53277
2017	Samsun	298.276	300.701		298.414	364.018		0.259512	0.287465		2.67289	2.76592		44.0067	43.9689		5.71667	4.27739
2017	Samsun	270.116	338.866		321.674	358.248		0.283845	0.282648		2.09341	2.55432		44.06	44.6605		6.37333	5.89867
2017	Samsun	316.363	293.707		338.708	316.477		0.297076	0.294752		2.19774	2.25207		44.8767	44.3913		6.11333	5.72413
2017	Samsun	318.962	282.539		327.391	321.888		0.30007	0.30999		2.31062	2.12957		45.7167	44.3053		5.98667	6.54075
2018	Samsun	287.778	184.614		281.661	220.292		0.2135	0.217761		3.5645	3.62168		43.213	46.7294		5.2712	3.63619
2017	Mammoth	262.45	243.822		274.653	281.704		0.234833	0.205762		2.31719	2.26412		43.8	43.2728		5.7775	5.58042
2017	Mammoth	298.314	226.977		279.51	275.032		0.205835	0.216708		2.46417	2.4743		43.5225	40.2562		5.6875	5.22864
2017	Mammoth	285.785	239.414		302.4	266.586		0.196872	0.228464		2.42403	2.4008		44.85	44.0728		5.47	5.09891
2017	Bypass AP3	131.067	179.375		185.294	208.708		0.259633	0.23503		1.86228	2.06987		42.39	44.3755		4.87	4.52958
2017	Bypass AP3	124.726	138.54		174.933	195.569		0.245021	0.25388		2.01776	1.50443		42.565	39.3361		4.645	4.6931
2017	Bypass AP3	126.54	129.91		178.868	184.015		no sample			no sample			41.7633	43.7163		4.18	4.63289
2018	Bypass AP3	125.89	147.787		160.192	208.931		no sample			no sample			no sample			no sample
2018	Bypass AP3/RNAi	185.341	206.985		238.842	217.545		0.205	0.19256		3.6827	3.51613		44.453	45.1399		4.811	6.73907
2017	PSBS-43	158.566	173.198		171.916	225.988		0.0994	0.0581976		2.36598	2.45545		42.0033	43.2705		4.51	5.14846
2017	PSBS-43	178.346	143.392		223.147	183.109		0.204349	0.200338		2.54051	2.5337		43.8	42.7213		4.33	4.67199
2018	PSBS-43	109.467	86.4603		156.127	139.642		0.0994	0.0650333		3.2041	3.51253		43.3544	40.1527		2.529	4.43591
2017	psbs-4	164.006	159.363		193.593	205.247		0.218964	0.1983		2.58221	2.435		44.65	43.9455		4.65	4.57005
2017	psbs-4	195.023	155.547		231.234	184.974		0.201143	0.205413		2.68489	2.56685		45.3467	44.2743		5.09	3.86071
2017	psbs-4	175.922	218.762		226.389	239.194		0.222364	0.238634		2.47315	2.32307		44.48	44.0617		4.24	5.40229
2017	Single R antisense	223.31	229.833		292.944	257.332		0.278597	0.26049		2.37101	2.15447		41.7067	41.6661		6.51	5.60921
2017	Single R antisense	214.241	250.947		292.01	278.633		0.275773	0.245587		2.37689	2.34369		42.22	42.6149		5.47	7.69103
2017	Single R antisense	206.566	221.647		271.335	261.971		0.243396	0.261675		2.20901	2.12522		41.24	42.6902		6.23667	5.94503
2017	Single R antisense	139.915	165.756		197.723	220.954		0.244458	0.221699		2.92755	3.46358		47.3633	46.7303		6.51	6.39553
2017	Single R antisense	172.701	130.794		240.567	189.459		0.233531	0.24138		3.0203	1.80625		47.2233	44.171		5.47	7.09242
2017	Single R antisense	87.4317	172.659		154.239	237.99		0.239547	0.244985		2.9688	3.10677		47.12	46.1351		6.23667	5.90863
2017	Double R antisense	62.6419	95.9259		no sample			0.172688	0.180061		1.93146	1.74771		36.9933	39.3896		6.05	5.87701
2017	Double R antisense	76.3991	97.7655		no sample			0.177309	0.18891		1.73884	1.82132		36.6967	36.1776		6.42	6.19446
2017	Double R antisense	78.9117	80.2058		no sample			0.187148	0.183401		1.70818	1.62609		36.15	38.878		6.45667	6.02307
2017	Double R antisense	29.5513	8.58487		no sample			0.139837	0.150791		1.79542	2.38193		40.89	39.8124		8.05	7.39902
2017	Double R antisense	25.0156	29.4751		no sample			0.130793	0.106892		1.74084	2.17461		40.3333	40.7358		8.39667	7.43268
2017	Double R antisense	23.5922	43.0084		no sample			0.141071	0.146976		2.0885	2.40259		43.17	39.7735		7.95	6.50279
2018	Double R antisense	24.2145	35.9538		no sample			0.1176	0.16011		2.8891	2.25089		39.9798	42.7001		7.1442	7.62182
2018	Double R antisense	18.905	30.3637		no sample			0.1227	0.0930643		3.1307	2.53542		39.3534	40.2105		7.3698	7.87589
2018	VPZ-23	173.301	214.675		238.675	262.603		0.1595	0.16322		3.5272	3.76172		43.4982	42.7214		3.6798	4.14195
2018	LMD	186.413	188.218		266.671	228.627		0.1763	0.188558		3.558	3.37563		44.3428	42.3184		5.532	4.85845
EXPERIMENT 2
Year	genotype	Pmax measured	Pmax predicted		ɸCO2 measured	ɸ CO2 predicted
2018	LMD	36.6481	35.2755		0.0559046	0.0710654	LMD
2018	LMD	30.0035	21.0038		0.055392	0.0362779	LMD
2018	LMD	34.9504	35.176		0.059683	0.0600148	LMD
2018	LMD	44.83	41.0305		0.0587775	0.0707994	LMD
2018	LCD	24.3411	34.9		0.0517463	0.0793054	LCD
2018	LCD	19.8917	15.2013		0.051782	0.00664383	LCD
2018	LCD	30.6863	24.4704		0.0558081	0.0585703	LCD
2018	LCD	28.3067	24.5338		0.0517232	0.0480699	LCD
2018	psbs-4	40.4259	30.8733		0.0585247	0.0786758	psbs-4
2018	psbs-4	39.6762	51.5462		0.0575909	0.0604695	psbs-4
2018	psbs-4	59.55	38.0055		0.0585835	0.0865811	psbs-4
2018	PH	32.9905	36.4204		0.0568348	0.0851944	PH
2018	PH	28.9487	28.1228		0.0574173	0.0443231	PH
2018	PH	35.4002	29.5539		0.0532632	0.0686857	PH
2018	PH	43.5967	40.4919		0.0555406	0.0538714	PH
2018	Double R antisense	4.35958	14.0862		0.0271613	0.0334589	Double R antisense
2018	Double R antisense	5.40529	5.97762		0.0323806	0.0154777	Double R antisense
2018	VPZ-23	39.5438	37.0041		0.0563771	0.0669782	VPZ-23
2018	VPZ-23	24.0526	42.1056		0.0529627	0.0579905	VPZ-23
2018	VPZ-23	38.7033	45.9399		0.0540547	0.0591759	VPZ-23
2018	VPZ-23	44.06	47.0381		0.0559438	0.0665025	VPZ-23
2018	VPZ-23	38.6967	52.8082		0.0573894	0.0670883	VPZ-23
2018	Bypass AP3	31.5767	39.0977		0.0572849	0.0696279	Bypass AP3
2018	Bypass AP3	40.9959	38.0614		0.0516948	0.0353243	Bypass AP3
2018	Bypass AP3	42.3733	38.2503		0.0575662	0.0740904	Bypass AP3
2018	Bypass AP3	57.46	45.0838		0.057561	0.062399	Bypass AP3
2018	Bypass AP3/RNAi	29.4101	35.928		0.0574491	0.0735395	Bypass AP3/RNAi
2018	Bypass AP3/RNAi	39.4887	33.6124		0.059125	0.0758612	Bypass AP3/RNAi
2018	Bypass AP3/RNAi	31.8774	37.9464		0.0603302	0.0642473	Bypass AP3/RNAi
2018	PSBS-43	38.6453	41.662		0.0566775	0.047714	PSBS-43
2018	PSBS-43	42.7976	42.5305		0.0547492	0.0783408	PSBS-43
2018	PSBS-43	48.28	46.1694		0.0564729	0.0764012	PSBS-43
2018	Samsun	37.1513	38.4068		0.058575	0.0629494	Samsun
2018	Samsun	38.6033	34.527		0.059266	0.0744732	Samsun
2018	Samsun	37.7233	34.2656		0.0575803	0.0135082	Samsun
