# Supplementary material for: Plot-level rapid screening for photosynthetic parameters using proximal hyperspectral imaging
Source: J Exp Bot. 2020 Feb 24;71(7):2312–28. doi: 10.1093/jxb/eraa068 (PMC7134947; doi:10.1093/jxb/eraa068)
Supplement: eraa068_suppl_Supplementary_Dataset_S3 [file eraa068_suppl_supplementary_dataset_s3.xlsx]

## Sheet: Sheet1
EXPERIMENT 1
Year	genotype	Vcmax measured	Vcmax Predicted		Jmax measured	Jmax predict		Chl measured	chl predicted		Chl a:b measured	Chl a:b		C%measu	C% pred		N%Meas	N% pred
2017	PH	162.438	183.101		208.26	239.958		0.229619	0.242415		1.92952	1.81781		42.3267	39.5496		5.16	7.02007
2017	PH	195.078	121.426		236.57	235.354		0.233641	0.243874		2.18991	2.3795		42.7025	35.8868		5.4475	5.23305
2017	PH	196.195	178.98		238.49	215.602		0.211371	0.219587		2.33924	2.14373		41.8625	43.1506		5.35667	4.72329
2017	PH	202.748	186.777		238.153	194.75		0.246137	0.162371		1.91197	2.14272		42.78	40.1753		4.99	4.26014
2018	PH	150.618	211.394		215.108	242.65		0.1165	0.171541		3.0866	3.00671		44.2412	40.7487		3.363	3.14996
2018	PH	271.649	180.262		282.563	265.795		0.1955	0.210717		3.6749	3.33358		44.1202	45.4427		4.7306	5.25017
2017	Samsun	298.276	364.968		298.414	367.286		0.259512	0.27475		2.67289	2.564		44.0067	48.3261		5.71667	6.49967
2017	Samsun	270.116	291.651		321.674	326.34		0.283845	0.266857		2.09341	2.56949		44.06	43.922		6.37333	5.6897
2017	Samsun	316.363	368.329		338.708	350.393		0.297076	0.269379		2.19774	2.41082		44.8767	43.9141		6.11333	5.28457
2017	Samsun	318.962	273.986		327.391	285.315		0.30007	0.31556		2.31062	2.04319		45.7167	47.3508		5.98667	5.93246
2018	Samsun	287.778	195.735		281.661	233.45		0.2135	0.225166		3.5645	3.36906		43.213	46.898		5.2712	4.83393
2017	Mammoth	262.45	262.618		274.653	262.793		0.234833	0.200348		2.31719	2.22728		43.8	44.8483		5.7775	6.39344
2017	Mammoth	298.314	246.874		279.51	266.453		0.205835	0.209241		2.46417	2.44192		43.5225	42.809		5.6875	5.45069
2017	Mammoth	285.785	237.563		302.4	275.314		0.196872	0.24092		2.42403	2.23681		44.85	42.4624		5.47	5.45393
2017	Bypass AP3	131.067	170.156		185.294	190.205		0.259633	0.229417		1.86228	2.00062		42.39	43.8203		4.87	5.00022
2017	Bypass AP3	124.726	106.421		174.933	180.624		0.245021	0.220175		2.01776	1.91354		42.565	45.1539		4.645	4.88439
2017	Bypass AP3	126.54	133.328		178.868	178.432		no sample			no sample			41.7633	43.4633		4.18	4.72833
2018	Bypass AP3	125.89	58.855		160.192	83.6983		no sample			no sample			no sample			no sample
2018	Bypass AP3/RNAi	185.341	189.596		238.842	192.934		0.205	0.176309		3.6827	3.36459		44.453	45.5102		4.811	6.56892
2017	PSBS-43	158.566	170.536		171.916	228.22		0.0994	0.231883		2.36598	2.48217		42.0033	43.3486		4.51	5.02219
2017	PSBS-43	178.346	166.35		223.147	214.583		0.204349	0.212584		2.54051	2.25101		43.8	40.938		4.33	5.26473
2018	PSBS-43	109.467	63.4011		156.127	175.781		0.0994	0.0644954		3.2041	3.03414		43.3544	43.1983		2.529	4.82601
2017	psbs-4	164.006	157.42		193.593	190.177		0.218964	0.200961		2.58221	2.51985		44.65	43.9434		4.65	4.66822
2017	psbs-4	195.023	144.5		231.234	169.405		0.201143	0.218488		2.68489	2.65036		45.3467	43.3402		5.09	3.42563
2017	psbs-4	175.922	201.446		226.389	226.14		0.222364	0.215892		2.47315	2.60381		44.48	44.2217		4.24	4.61203
2017	Single R antisense	223.31	218.423		292.944	270.311		0.278597	0.258936		2.37101	2.26793		41.7067	41.2705		6.51	6.08722
2017	Single R antisense	214.241	225.552		292.01	287.853		0.275773	0.240272		2.37689	2.39312		42.22	41.8022		5.47	5.82891
2017	Single R antisense	206.566	206.742		271.335	284.935		0.243396	0.266449		2.20901	2.27623		41.24	42.6443		6.23667	5.61777
2017	Single R antisense	139.915	167.966		197.723	242.393		0.244458	0.253014		2.92755	3.41128		47.3633	45.7207		6.51	6.76556
2017	Single R antisense	172.701	104.23		240.567	160.186		0.233531	0.237602		3.0203	2.30118		47.2233	39.7756		5.47	6.37732
2017	Single R antisense	87.4317	188.988		154.239	259.563		0.239547	0.221879		2.9688	3.15051		47.12	46.9794		6.23667	5.90863
2017	Double R antisense	62.6419	52.2239		no sample			0.172688	0.163748		1.93146	1.73714		36.9933	40.0398		6.05	5.34982
2017	Double R antisense	76.3991	83.7882		no sample			0.177309	0.193442		1.73884	1.80992		36.6967	36.8732		6.42	6.04124
2017	Double R antisense	78.9117	116.909		no sample			0.187148	0.178934		1.70818	1.6959		36.15	39.277		6.45667	6.37448
2017	Double R antisense	29.5513	43.4303		no sample			0.139837	0.30961		1.79542	1.47646		40.89	43.1394		8.05	6.04726
2017	Double R antisense	25.0156	11.2704		no sample			0.130793	0.127431		1.74084	2.23637		40.3333	37.793		8.39667	7.79981
2017	Double R antisense	23.5922	34.462		no sample			0.141071	0.161158		2.0885	2.55141		43.17	39.989		7.95	6.7159
2018	Double R antisense	24.2145	67.1776		no sample			0.1176	0.133821		2.8891	2.82765		39.9798	44.0663		7.1442	4.69024
2018	Double R antisense	18.905	24.6093		no sample			0.1227	0.0606135		3.1307	2.54748		39.3534	40.1906		7.3698	9.44794
2018	VPZ-23	173.301	276.032		238.675	301.816		0.1595	0.150118		3.5272	4.11821		43.4982	44.6269		3.6798	4.03052
2018	LMD	186.413	180.142		266.671	226.544		0.1763	0.1842		3.558	3.31837		44.3428	42.4526		5.532	5.14128
EXPERIMENT 2
Year	genotype	Pmax measured	Pmax predicted		ɸCO2 measured	ɸ CO2 predicted
2018	LMD	36.6481	30.7012		0.0559046	0.066526	LMD
2018	LMD	30.0035	13.7931		0.055392	0.0565081	LMD
2018	LMD	34.9504	35.0649		0.059683	0.0252558	LMD
2018	LMD	44.83	46.1137		0.0587775	0.0797784	LMD
2018	LCD	24.3411	34.1164		0.0517463	0.0701657	LCD
2018	LCD	19.8917	10.8014		0.051782	0.0983283	LCD
2018	LCD	30.6863	19.9758		0.0558081	0.0996884	LCD
2018	LCD	28.3067	20.2102		0.0517232	0.0276979	LCD
2018	psbs-4	40.4259	35.1036		0.0585247	0.0827233	psbs-4
2018	psbs-4	39.6762	56.7007		0.0575909	0.0618573	psbs-4
2018	psbs-4	59.55	36.09		0.0585835	0.0840978	psbs-4
2018	PH	32.9905	33.1188		0.0568348	0.0800508	PH
2018	PH	28.9487	26.7605		0.0574173	0.03977	PH
2018	PH	35.4002	22.7665		0.0532632	0.0859535	PH
2018	PH	43.5967	41.1157		0.0555406	0.0986085	PH
2018	Double R antisense	4.35958	12.6532		0.0271613	0.0270341	Double R antisense
2018	Double R antisense	5.40529	13.6288		0.0323806	0.0187738	Double R antisense
2018	VPZ-23	39.5438	38.7159		0.0563771	0.0422919	VPZ-23
2018	VPZ-23	24.0526	42.2118		0.0529627	0.0541256	VPZ-23
2018	VPZ-23	38.7033	47.6313		0.0540547	0.0439297	VPZ-23
2018	VPZ-23	44.06	45.4862		0.0559438	0.0579263	VPZ-23
2018	VPZ-23	38.6967	45.5067		0.0573894	0.0805935	VPZ-23
2018	Bypass AP3	31.5767	24.1806		0.0572849	0.052504	Bypass AP3
2018	Bypass AP3	40.9959	40.4207		0.0516948	0.0169875	Bypass AP3
2018	Bypass AP3	42.3733	40.5401		0.0575662	0.0717072	Bypass AP3
2018	Bypass AP3	57.46	48.7348		0.057561	0.0756846	Bypass AP3
2018	Bypass AP3/RNAi	29.4101	34.6757		0.0574491	0.0717502	Bypass AP3/RNAi
2018	Bypass AP3/RNAi	39.4887	36.1527		0.059125	0.0662989	Bypass AP3/RNAi
2018	Bypass AP3/RNAi	31.8774	36.6619		0.0603302	0.0808562	Bypass AP3/RNAi
2018	PSBS-43	38.6453	40.6071		0.0566775	0.0416328	PSBS-43
2018	PSBS-43	42.7976	42.5141		0.0547492	0.0749067	PSBS-43
2018	PSBS-43	48.28	42.5504		0.0564729	0.103584	PSBS-43
2018	Samsun	37.1513	37.3115		0.058575	0.0465675	Samsun
2018	Samsun	38.6033	40.9954		0.059266	0.115557	Samsun
2018	Samsun	37.7233	41.4254		0.0575803	0.0119385	Samsun
